# Supplementary material for: Blood pro-resolving mediators are linked with synovial pathology and are predictive of DMARD responsiveness in rheumatoid arthritis
Source: Nat Commun. 2020 Oct 27;11:5420. doi: 10.1038/s41467-020-19176-z (PMC7591509; doi:10.1038/s41467-020-19176-z)
Supplement: Supplementary file 4 — Source Data [file 41467_2020_19176_MOESM4_ESM.xlsx]

## Sheet: Figure 1, 2 
Lipid mediator profiling - Raw Data - Cohort 1 (Fig 1A, B, C, E, F & Fig 2)
	responses	RvD1	RvD2	RvD3	RvD4	RvD5	RvD6	17R-RvD1	17R-RvD3	PD1	17R-PD1	10S,17SdiHDHA	22OHPD1	PCTR1	PCTR2	PCTR3	7S,14S diHDHA	Maresin2	4,14-diHDHA	14-oxo-MaR1	22-OH-MaR1	MCTR1	MCTR2	MCTR3	RvT1	RvT2	RvT3	RvT4	RvD1n-3 DPA	RvD2n-3 DPA	RvD5n-3 DPA	PD1n-3 DPA	10S,17S-diHDPA	MaR1n-3 DPA	RvE1	RvE2	RvE3	LXA4	LXB4	5,15-diHETE	15R-LXA4	15R-LXB4	LTB4	5,12 diHETE	20-OH-LTB4	20-COOH-LTB4	6-trans-LTB4	12-epi-6-trans-LTB4	LTC4
PL001	Responder	2.6	0	1.5	0	9	0.6	2.7	0	0	0	0	0	0	0	0	3.3	0	0	0	0	0	0	0	0	0	0.9	1.3	11.9	7.4	0	1.2	0	0	0	0	0	0	3	25.4	6	24.3	17	2	3.1	4.3	0.6	2.1	4.2
PL002	Responder	0	0	0.7	0.5	6.4	0	2.3	0.5	0	2.1	0	0	0	0	0	4.8	1.5	0	0	0	4.7	0	0	0	0	0	2.3	4.3	24.4	2.8	1.6	0	0	0	0	1.4	0	0	0	4.2	0	2.1	0.5	0	0	0.8	1.2	0
PL003	Responder	0	6.7	0	0.7	3.8	2.2	1.4	0	0	0	1.2	0	0	0	2.9	0	0	1	0	0	0	0	2.5	0	0	0	0.9	4.5	5.6	2.5	1.4	0.6	0	0	1.5	0	0	0	12.6	1.5	9.9	37.8	0.6	9.4	4.5	1.2	2.1	0
PL004	Responder	7.9	0	0	1.6	5.9	0	0	0	0	3	0	70.8	0	0	0	0	1.8	4.5	0	0	0	0	0	0	1.4	0.7	0.7	9.6	3.5	5.5	1.2	1.5	0	1.9	0	1.1	0	0	19.2	1	14.4	174.2	38	475.4	159.6	10.5	5	3.1
PL005	Responder	0	0	0	0	5.2	5.4	0	0.7	0	1.7	0.7	0	0	0	0	0	0	0	0	0	0	0	0	0	3	0.8	0	4.1	4.5	2.8	0	0	0	0	0	12.7	0	0	32	0.5	9.5	20	3.7	8.9	2.3	1.2	2.2	0
PL006	Responder	0	0	0.2	0	8.4	5.6	0	0	1.5	0	0	0	0	0	0	0	2	2.3	0	0	0	0	0	0	0	0.5	0	1.8	0.8	2.9	2	1.6	0	0	0	2.6	0	0	46.7	2.4	0	281.7	0	150.1	39.4	12.6	15	1.9
PL007	Responder	0	4.4	0.4	0.6	6.2	7	0	0	1.2	0	0.9	0	0	0	0	0	0	1.2	0	0	0	0	0	0	0	0.6	0	3	2.5	0	1.1	0.7	0	0	0	0	0	0	0	0	0	65.5	0	33	10.6	2.4	2.8	2.8
PL008	Responder	0	3.9	0.3	0	10.8	0	2.7	0	0	0	0	0	0	0	0	17.2	4.8	0	0	0	0	0	0	0	3.1	0.3	0	2.6	0	0	0	2	0	0	0	0	0	3.7	38.2	1.2	0	33.2	0	5	1.7	1.8	2.8	3.9
PL009	Responder	0	0	0	0	4.8	1.4	0	0	0.5	0.6	1.2	0	0	4.4	0	0	0	1.1	0	0	0	0	0	0	2.2	1.7	0	7.4	0	3.2	0	0.6	0	0	0	0	0	0	28.6	1.3	0	45.1	0.8	30.1	12.5	1.2	2.2	12.7
PL010	Responder	1	0	0	0	4.5	0	1.3	0	0	0	2.3	0	0	2.3	0	0	0	0	0	0	0	0	0	0	3	0.5	0	1.8	0	0	0	0	0	10	0	8	5	0	10	0	0	50.7	4	16.5	3.7	2.8	0	15.1
PL011	Responder	0	0	0	0	13.2	0	0	0	2.3	0	0	0	0	0	2.7	0	0	0	0	3.5	0	4.8	8.5	19.1	13	0	0	0	0	2.1	0	0	0	0	0	10.5	0	0	26.3	1.2	0	60.7	1.1	63.2	5.9	3.4	3.6	45
PL012	Responder	0	0	0.2	0	17.8	1	1	0	0	0	0	0	0	0	4.1	0	0	0	0	0	0	1.7	7.7	0	0	0	0	3.2	2.2	4	0	0	0	0	7.4	5.1	0	0	11	1.1	0	109	0	86	12.8	6	5.9	68.7
PL013	Responder	0	0	0.3	0	0	0	3.1	0.6	0	0	0	0	0	0	43.3	0	1.4	0	0	0	0	3.7	36.1	8.6	1.9	0	0.9	3.9	4.6	2.6	0.9	0	0	7.5	0	6.1	3.5	0	13.8	0	0	16.1	0	5.4	1.3	1.5	0.6	7.8
PL014	Responder	0	0	0	0	4.4	0.8	0	0	0	0	2.4	0	0	5.3	51	0	0	0	0	0	0	4.2	51.5	0	0	0	0	19.9	23.4	39.3	0	0	0	4.4	0	0	0	0	21.9	0	0	8.4	0.6	10	6.7	0	0	5.6
PL015	Responder	0	0	0	0	3.8	0.5	2.8	0	0	0	1.1	0	0	6.5	0	0	0	0	0	0	0	4.1	0	0	1.9	3.7	0	2.4	0	1.5	0.9	0	0	7	0	0	1.6	0	58.9	0.6	5.8	62	3.8	27	1.7	2.1	3.7	28.1
PL016	Responder	1.6	0	1.7	0.5	9	0	0	0	0	0	0	0	0	3.6	0	0	0	1.6	0	0	0	3.5	10.6	0	0	0	0	2.1	0	6.1	0	0	0	0	0	0	0	0	24.7	0	4.1	41.9	2.9	34.6	3.4	2.1	3.7	7.1
PL017	Responder	0	0	0	2.3	7.7	0	1	0	0	0	2.6	0	0	17.2	69.7	0	2.7	0	0	14.2	0	11.8	40.6	0	0	0	0	2.8	5.1	0	1.1	0	0	4.6	0	0	0	0	32	0	0	41	2	25.4	2.1	3.1	1.2	19.6
PL018	Responder	0	10.7	0	2.3	0	0	0	0	1.1	0	1.9	0	0	0	43.5	40.7	0	4.3	0	0	0	0	25	0	0	0	0.7	1.3	0	11	2.6	0	0	3.1	0	0	1.6	0	159.2	0.8	0	25	2.4	17.5	3.2	1.4	2.5	10.8
PL019	Responder	0	0	0	0.7	6.9	2	0	0	0.6	0	0	0	0	0	7.5	0	0	0	0	0	0	1.5	4.6	0	2.7	0	1.6	3.5	0	0	0	0	0	0	0	1.2	0	118.5	44.4	0	0	8.2	0.4	6.6	4.8	1.1	1.2	2.3
PL020	Responder	0	0	1.8	1.1	6.5	0	0	0	0	0	0	0	0	0	141.1	0	0	0	0	0	0	0	39.3	0	0.5	0	0.7	3.2	0	0	0	0	0	7.6	0	9.2	0	0	30.2	0	3.6	6.1	0.4	0.9	0	0	1.2	4
PL021	Responder	0	0	0.2	2.2	4.2	0.5	0.4	0	0	0	0	0	0	5	129.2	0	0	0	0	3.1	0	2.2	0	0	0	0	0.4	2	0	0	0	0.8	2.1	0	0	0	0	0	38.6	0	2.7	34.2	0	11.4	0.7	1.1	2.1	16
PL022	Responder	0	0	0	11.4	6.5	0	0	0	0	0	0	0	0	0	0	0	0	0	0	5.5	0	0	3.9	0	38.5	0	0	6.6	0	4.7	0	1	0	3.8	0	0	0	0	21.2	0	7.6	30.8	0.9	12.1	2.2	1.2	2	8.3
PL023	Responder	2	0	0	10.1	4.2	0	0	0	4.9	0.5	0	0	3.9	0	10.1	0	0	0	0	0	0	2.3	6.2	0	3.7	0	0.8	12.3	0	2.1	0	0	0	0	0	0	1.8	0	17.8	0.6	4.3	6.9	0.4	1.4	0	0	0.8	4.3
PL024	Responder	0	0	0.5	7.1	11.6	1	0	0	5	0	4.7	0	0	0	0	17.5	0	13.4	0	0	0	0	0	0	0	0	0.7	1.2	0	3.4	0	9.6	0	2.3	0	11.1	2.2	6.1	159.2	1.9	12.9	68.7	270.8	35.1	8.8	4.2	17.3	2.4
PL025	Responder	0	0	1.9	0	7.6	18.1	0	1	0	0	0	0	0	0	0	0	0	0	2.6	0	0	0	1.5	0	0	0	0.9	1.2	7	0	1.8	0	0	0	0	0	0	0	50.7	2.6	0	81.4	0	36.9	9.5	2.8	2.8	2.2
PL026	Responder	1.9	14	0	0	9	3	2.4	0.5	0	0	0	0	0	0	0	0	0	0	0	0	0	0	15.3	0	4.4	0	0	4.7	0	0	0	2.2	0	0	0	0	0	0	22.8	0	4.9	300.5	0	408.8	19.4	9	9.6	39.5
PL027	Responder	0	0	2.1	0	31.8	0	0	0	0	0	0	0	0	0	0	0	0	0	4.1	0	0	0	0	0	2	2.6	0	2.5	0	0	0	0	0	0	0	8.5	0	0	0	0	0	40	3.7	45.8	0	6.4	0	2.8
PL028	Responder	10.7	12.7	0	0.8	8.3	3.4	49.1	0	3.4	0	0	0	0	0	0	0	0	0	5.9	112.9	0	1.2	0.1	0	4.1	0	0	5.4	0	5.3	2.3	0	0	0	0	0	0	0	52	2.2	13.1	39.9	0	3.3	0	0	2.3	0
PL029	Responder	0	0	0.6	0	9.3	2	2.7	0.7	2.9	1.3	0	0	0	0	0	0	0	0	0	0	0	0	0	0	0	0	0	2.4	0	0	0	0	0	0	0	9.1	5.8	0	109.5	0	0	168	0	165.5	30.4	3.9	7.1	51.9
PL030	Responder	0	0	3.2	0	10.2	0	0	0	0	0	0	0	0	0	0	12.8	0	0	9.2	0	0	1.6	0	0	3.8	2.4	2.4	10.4	18.2	0	3.4	0	0	7.1	0	0	0	23	0	0	0	91.5	3.5	125.5	34.3	3.6	3.8	0
PL031	Non_Responder	9.5	0	0	18	9.8	0	0	0	0	0	0	0	0	0	0	0	0	6.9	0	0	0	0	0	0	0	0	1.2	6.2	11.1	10.2	0	3.4	0	0	4.9	12.2	0	7.5	0	2.2	26	23	2.7	11.2	18.8	1.9	2.3	4.2
PL032	Non_Responder	4	0	1.3	4.2	5.8	3	4.4	0	0	0	0	0	0	0	0	0	4.2	2.8	3.3	0	0	1.8	0.8	0	0	0	0	5.7	0	0	2.8	1.7	2.7	0	0	4.6	0	0	0	0	43.4	198.7	7.7	179.6	32.9	4.5	9.3	15.5
PL033	Non_Responder	5.2	0	0	5.1	12.5	1.9	7.9	0	0	0	0	0	0	0	0	0	0	0	1.8	0	0	0	0	0	1.8	1.1	0.6	3	0	0	0	4.4	0	0	0	0	0	0	62.6	3	17.9	92.7	0	30.9	12.6	3.8	6.2	16.2
PL034	Non_Responder	0	0	0.4	14.2	26.7	7.7	1.3	0.6	0	8.2	4.2	0	0	0	2.7	0	0	15.8	4.8	0	0	0	2.2	0	3.8	0	1.3	0.8	0	0	4.5	7.8	0	0	0	0	12.4	8.1	132.5	48.2	18.5	314.5	57.3	122.9	63.5	39	43.6	26.1
PL035	Non_Responder	0	0	1.1	2.8	11.7	0	5.6	0	0	0	4.6	0	0	0	0	0	0	7.4	6.7	0	0	0	0	2	1.9	1.5	0	5.3	0	8.9	0	3.8	0	6.1	0	3.9	0	0	100.2	8.3	0	16.3	48.6	390.8	0	4	2.9	0
PL036	Non_Responder	0	0	3.8	7.4	6.8	2.5	0	1.5	0	0	3.2	30.4	0	3.9	0	0	0	14.4	0	0	0	1.4	0	1.3	0	2.1	1.8	4	12.4	3.9	4.1	1.5	0	2.7	5	3.9	0	0	106.6	13.4	8	115.5	17.4	325.4	37.6	7.5	9.1	2.3
PL037	Non_Responder	0	0	1.6	0	21.4	1.2	0	2	0	0	0	0	0	39.6	101.9	14.8	4.7	9.8	6.2	0	0	23.1	53.2	0	0	1.6	0	5	11.6	7.3	3.8	6.1	0	0	0	8.7	0	29	69.7	16.9	0	92.2	6.6	50.6	12.1	6.6	7.8	0
PL038	Non_Responder	4.1	0	1.1	1	6.6	2.3	0	0.9	4.9	1.1	4	0	0	2.6	0	0	0	3.7	8.8	0	0	0	0	5.9	0	0	1.9	7.5	0	0	3.7	3.4	8.5	0	0	0	0	0	67.4	0	0	27.6	8.8	6.1	16.1	3.5	4.7	1.1
PL039	Non_Responder	0	0	0	6.2	8.8	4.5	7.6	1.2	0	3.8	0	0	0	0	0	0	0	3.6	13.2	0	3.4	2	0	0	6.9	0	0.7	3.4	0	23.1	2.2	2.3	0	0	0	15.8	0	0	36.6	5.1	23.7	17.3	29.1	8.4	8.4	2.8	8.1	0
PL040	Non_Responder	0	0	2.1	10.5	3.8	0	5.2	2.1	0	0	6.2	0	0	0	0	16.2	0	11.4	0	0	0	1.6	0	0	3.6	0	2.2	2.5	0	0	0	2.2	0	5	0	9.7	0	0	71.1	6.6	0	64.2	4.7	62.6	13	3.4	7.3	4.5
PL043	Non_Responder	0	0	3.2	6.9	6.7	0	0	0	0	0	4.5	0	0	0	0	5.1	3.5	12.3	4.2	34.7	0	0	22.1	3.3	2.3	2.9	0	4.1	0	12.4	0	5	4.4	3.3	2.4	0	0	0	72.2	12.1	0	183.6	76.8	605.9	163.4	11.4	22.7	5
PL044	Non_Responder	4.1	0	1.7	7.6	4.7	0.7	2.8	0	0	0	0	0	0	0	0	0	0	0	0	0	3	1.7	32	0	3.5	0	0	6.1	0	0	0	2.1	1.4	0	3	0	2.1	0	19.3	1.9	19.4	269	0	161.2	9.7	5.5	6.3	106.6
PL045	Non_Responder	6.9	0	0.6	3.8	11.9	1.7	42.3	0	0	0	0	0	0	0	0	0	0	0	5	0	1.9	0	0	0	0	0	3.1	2	0	0	4.5	2.7	0	14.9	0	0	0	0	50.7	0	0	21.6	3.4	17.5	0	0	3.8	9.2
PL046	Non_Responder	4.6	0	0	7.3	7.5	0	0	3.2	3.1	1.6	0	0	0	0	0	0	0	3	4.4	0	0	0	0	0	11.6	0	1.1	6.1	0	0	1.7	0	0	9.8	0	3.5	0	0	27.5	0	0	53.4	1.4	70.5	10.5	0	6.1	45.4
PL047	Non_Responder	6.1	0	1.4	8.7	7.2	0	2.4	1.6	2.7	1	3.8	0	0	0	0	12.3	0	3.3	0	82.1	0	0	19.1	0	0	0	0.9	4.8	9.8	0	0	0	4.8	0	0	6.1	4.9	0	46.1	0	25.5	136.2	6.1	109.5	21.8	3.8	7.7	5.2
PL048	Non_Responder	0	33.4	3.1	18.2	12.4	1.1	0	0	2.3	0	0	0	0	0	0	31.8	0	0	0	0	0	0	13.1	0	10.2	1.6	0	11.3	0	0	0	0	0	0	0	3.6	0	0	47.9	0	0	46.9	6.6	106	51.5	2.2	2.7	11.1
PL049	Non_Responder	0	0	0	1.3	0.5	0.3	0	0	0.7	0	0	0	0	0	0	0	0	0	0	0	0	0	0	0	1.3	0	0.4	5.7	0	0	0.5	0	0	0	0	3.5	1.4	0.7	24.5	2.7	7.8	801.6	0	962.1	25.9	16.5	20.2	151.5
PL050	Non_Responder	1.4	0	0.5	1	2.6	0.3	0	0	0.3	0	0	0	0	0	0	0	0	0	0	0	0	0	0	0	0	0	0.4	4.6	0	0	0	0	0	0	0.3	0	0.3	0	25.2	0.3	3.2	10	0	2.9	0.2	0.2	0.4	4.2
PL051	Non_Responder	0	0	0.8	0.7	5.3	0	0	0	0.7	0	0	0	0	0	0	0	0	0	0	0	0	0	0	1.1	1.7	1.1	0.4	2.6	6.1	0	0	0	1.2	0	0	0	0	0	18.4	0.5	0	18.9	0	14.1	0.5	0.6	1.1	0
PL052	Non_Responder	2	0	0.6	0	2.6	1.1	1.2	0	4.6	0	0	11.7	0	0	0	0	0	0	0	0	0	0	0	0.8	0.6	1.2	0.8	8.3	0	1.6	0	0	0	0	0	5.8	0	0	13.3	0.6	3	16.9	0	10.8	0.5	0.3	0.8	0.8
PL053	Non_Responder	0	0	0	0	1.1	0.3	0	0	0.7	0.6	0	0	0	0	0	0	0	0	0	0	0	0	0	0	0	0	0.3	0	0	0	0	0	4.5	0	0	5.9	0	9.8	8.1	1	2	6.3	1	2.4	0	0.3	0	0
PL054	Non_Responder	0.5	0	0	0.4	3.3	0	0.5	0	1.8	0	0	0	0	0	0	0	0	0	0	0	0	0	2	0.1	0.5	0	0	0	0	0	0	0	0	0.9	0	0	0	12	27	2.8	2.4	5.6	0.9	2.1	0	0.4	0.4	0
Lipid mediator profiling - Raw Data - Cohort 2 (Fig 1D, G & Fig 2)
	responses	RvD1	RvD2	RvD3	RvD4	RvD5	RvD6	17R-RvD1	17R-RvD3	PD1	17R-PD1	10S,17SdiHDHA	22OHPD1	PCTR1	PCTR2	PCTR3	7S,14S diHDHA	Maresin2	4,14-diHDHA	14-oxo-MaR1	22-OH-MaR1	MCTR1	MCTR2	MCTR3	RvT1	RvT2	RvT3	RvT4	RvD1n-3 DPA	RvD2n-3 DPA	RvD5n-3 DPA	PD1n-3 DPA	10S,17S-diHDPA	MaR1n-3 DPA	RvE1	RvE2	RvE3	LXA4	LXB4	5,15-diHETE	15R-LXA4	15R-LXB4	LTB4	5,12 diHETE	20-OH-LTB4	20-COOH-LTB4	6-trans-LTB4	12-epi-6-trans-LTB4	LTC4
PL091	Responder	0	0	0	0	0.47	0.2	1.58	0	0	0	0.1	0.54	0	0	0	0	0	0.56	0	7.55	0	0	0	0	2.05	1.07	0	0	8.71	0	0	0	0	0	1.06	0	0	0	1.99	0.42	0.82	60.11	0	11.46	2.35	0.44	1.07	328.34
PL092	Responder	0	0	0	0	0	0	0.95	0	0.67	0	0.27	0	0	0	0	1.81	0	0.79	0	2.35	0	0.73	0	0	1.23	0	5.67	0	0	0	0.39	0	0	0.2	1.63	0.74	0.03	0	0	0.21	1.18	1.47	0.43	0.46	0.11	0.33	0.26	9.08
PL093	Responder	0	0	0	0	0	0.51	0	0	0	0	0.29	0	0	0	0	0	0	1.31	0	2.23	0	0	0	0	2.52	1.19	0	2.48	0	4.3	0	0	0	0.65	7.55	0	0	0	0	0.34	0.68	9.59	0	5.29	1.09	1.01	0.13	50.95
PL094	Responder	6.71	0.74	0	0.5	0	0.44	0.77	0	0.9	0.16	0.19	0.47	0	0	0	1.98	0.43	1.61	0.36	0	0	0.52	0	0	2.58	0	0	0	0	0.56	0	0	0	0.2	3.05	0	0	0	0	0.61	1.98	1.13	1.11	0.78	0.23	0	0.15	0
PL096	Responder	0	0	0	0.54	0.34	0.27	0.53	0	0.79	0	0.1	0	0	0	0	0	0	1.51	0	0	0	1.36	0	0	2.79	0	0	1.91	1.53	0.8	0	0	0	0	1.84	0	0.04	0	2.79	0.49	2.96	51.28	0	30.45	6.07	1.16	1.04	11.41
PL097	Responder	0.62	0	0	0.88	0.26	0.37	0	0	0.44	0	0.22	0	0	0	0	0	0	0.61	0	0	0	0.79	0	0	2.92	0	33.36	2.56	0	6.63	0.22	0.38	0	0	2.22	0	0	0.21	0	0.49	0.72	67.91	0	32.24	3.25	1.86	1.26	469.9
PL098	Responder	0	0.26	0	0.26	0	0.34	0.32	0	0.26	0	0.13	0.22	0	0	0	0	0.15	0.4	0	0	0	0	0	0.13	0	0	0	0	0	0	0.15	0	0	0.87	1	0	0.13	0.2	9.2	0.11	0.71	0.8	0	0.1	0.09	0.13	0.09	23.26
PL099	Responder	0	0	0	0.14	0.13	0.3	0	0	1.28	0	0	0.15	0	0	0	0	0	0	0.18	0	0	0	0	0	3.62	1.13	0	0.22	0.26	0.64	0	0.15	0	0	1.63	0	0	0	7.47	0.21	1.11	7.47	0	7.42	0.83	0.72	0.49	31.31
PL100	Responder	0.56	0	0	0.27	0.19	0.54	0.7	0	0	0	0	0.45	0	0	0	2.24	0	0.63	0	2.44	0	0	1.22	0	2.1	0	0	0	0	0	0	0	0	0	2.09	0	0	0	4.22	0.14	1.35	4.38	0	1.49	0.06	0.14	0	4.3
PL101	Responder	0	0	0	0.07	0.35	0	0.12	0	0	0.11	0.09	0.13	0	0	0	3.12	0	0.31	0	0	0	0	0.57	0	2.08	0	17.13	0	0	1.31	0	0.25	0	0.23	0.4	0	0	0.23	6.96	0.31	0.85	0.96	0.18	0.2	0.07	0.06	0.06	7.36
PL102	Responder	0	0	0.08	0.37	0	0.21	0	0	0.38	0	0.15	0	0	0	2.07	2.48	0.23	0.39	0.36	0	0	0	1.28	0.26	2.72	0.96	0	0.61	0.17	0	0	0.15	0.22	0	0.69	0	0	0.33	2.56	0.16	2.21	19.38	0	17.95	1.33	0.57	0.81	67.87
PL103	Responder	0	0	0	0.69	0	0	0	0	0.7	0	0	0	0	1.67	3.04	1.38	0	0	0	3.59	0	1.33	3.28	0.63	1.98	0	0	2.05	0	0	0.12	0.2	0	0.14	1.13	0	0.06	0	2.72	0.3	1.04	0.55	0	0	0.07	0.1	0	0
PL104	Responder	0	0	0	0	0.46	0	2.23	0	0.49	0	0	0	0	0	0	0	0	1.05	0	2.69	0	0.65	1.84	0	0	0	0	1.22	0	0.74	0	0	0.39	0.26	3.08	0.58	0	0	1.62	0.24	0.62	12.41	0	5.25	0.78	0.16	0.27	6.35
PL105	Responder	0	0	0.06	0.09	0	0.12	0	0	0.24	0	0	0	0	0	0	0	0	0.27	0	0	0	0	0	0	1.95	0	3.32	0.16	0	0.56	0	0	0	0.23	0.65	0	0	0.22	1.84	0.16	0.98	40.41	0	28.09	2.85	1.57	1.79	275.51
PL106	Responder	0	0	0	3.54	0.23	0.38	2.96	0	0.52	0	0	0	0	0	0	0	0	0	0	0	0	1.14	0	0	4.31	0	0	0	0	0.43	0	0	0	0	0	1.02	0.04	0	2.61	0.06	0.19	7.21	0	1.93	1.01	0.57	0.48	0
PL107	Responder	0	0	0	2.51	0	0.29	1.05	0	0.24	0	0.17	0	0	0	0	0	0	1.37	0	0	0	0	0	0	2.13	0	0	0	0	0.38	0	0	0	0	1.5	0	0.13	16.01	0	1.25	0	9.12	0	7.18	1.85	0.22	0.49	9.11
PL108	Responder	0.11	0.35	0	0.09	0	0.29	0.18	0.05	0	0.14	0	0	0	0.85	0	1.71	0.23	0	0	0	0	0	0	0	2.41	0	0	0.37	0	0	0	0	0	0.28	0	0	0	0	2.71	0.27	0.81	0.58	0.11	0.11	0	0.12	0	0
PL109	Responder	0.28	0	0	0.16	0	0.22	0	0	0.39	0	0.29	0	0	0	2.75	0	0	0.36	0.21	0	0	0	0.96	0	1.37	0	0	0	0.32	0	0	0	0	0.17	0.33	0	0.03	4.47	0	0.12	0.55	3.94	0	1.6	0.72	0.45	0.38	0
PL110	Responder	0	0	0	0	0.21	0.13	1.96	0	0	0.38	0	0	0	0.76	0	0	0.57	0.55	0	0	0	1.04	0	0	2.72	0	0	6.27	0	0	0.13	0	0	0.5	0.55	0.41	0.05	0	0	0.55	0.42	2.27	0	2.04	0.23	0.34	0	0
PL113	Responder	0.25	0	0.05	0.1	0.38	0.09	1.07	0.06	0.1	0	0.15	0	0	0	0	0	0	0.23	0	0	0	0	0	0	3.61	0	0	0.51	0.19	0	0	0	0	0.65	0.69	0	0.08	0	0	0.5	2.63	0.93	0.65	0.33	0.41	0.17	0	0
PL114	Responder	0.81	0	0	4.69	0.31	0	0	0	0.4	0.1	0.35	0.84	0	0.66	2.49	0	0.27	1.76	0	0	0	0	0	0	1.04	0	0	0.98	0	0	0	0	0	2.59	0.35	0	0	0	0	11.54	10.62	29.78	0	112.89	16.27	2.31	1.95	9.84
PL115	Responder	0	1.16	0	1.7	0	0	0.16	0	0	0	0.27	0	0	0	0	0	0	0	0	0	0	3.25	0	0.19	1.89	0	2.16	0.28	0	0	0	0	0	0	0	0	0	0	2.09	0.65	2.05	11.32	2.33	3.31	2.52	0.89	0.92	33.61
PL117	Responder	0	0	0	0.82	0	0.4	0.29	0.08	0.34	0	0	0	0	0	0	0	0.24	0.57	0	0	0	0	0	0	4.58	1.01	0.63	0.47	0	0.94	0.19	0	0	0.63	2.16	0	0	0	0	0.38	0.49	119.12	0	27.98	1.4	3.91	5.54	219.56
PL118	Responder	0	0.23	0	8.07	0	0.23	1.06	0	1.45	0	0.34	0	0	0	0	0	0	0.24	0	0	0	1.13	1.44	0	2.62	0	0	2.94	0	0	0	0.68	0	0	0.71	0	0.02	0	6.83	0.3	1.16	3.16	0	0.33	0.12	0.36	0	64.85
PL122	Responder	0	0	0	0.07	1.12	0	0.28	0	0	0	0.35	0	0	0	1.3	0	0.75	1.19	0	0.37	0	0	0	0	1.87	1.09	0.5	0	0	0	0.82	0	0	0	1.71	0.75	0	0	4.3	0.59	0	1.99	0.33	0.68	0.16	0.41	0	0
PL123	Responder	0	0	0	0	0	0	0	0	0.6	0	0	0	0	0	0	0	0	2.55	0.23	0	0	0	0	16.23	2.39	0	0	0.86	1.51	0	0	0	0.77	0	0	0.91	0	6.58	0	0.52	0	30.29	0	39.23	3.16	0.85	0.96	36.86
PL125	Responder	0	0	0	0.43	0	0.41	0.71	0	0.51	0.25	0.18	0	0	0	1.48	0	0	0.4	0	2.34	0	0	0	0	1.57	0	0	0.87	0	0	0	0	0.55	0	2.1	0.94	0	0	0	0.26	1.29	2.9	0	1.77	0.07	0.09	0.08	56.95
PL137	Responder	0	0.2	0	0	0.41	0.25	0.27	0	0.48	0.16	0.28	0	0	0	0	0	0	0.39	0	0	0	0	0	0	1.81	0	0	0.26	0.12	0	0	0	0	0.2	5.73	0.72	0	0	8.08	0.17	2.22	0.96	0	0.19	0	0.24	0	0
PL143	Responder	0.08	0	0	0.05	0.19	0	0	0	0.24	0	0	0	0	0	0	0	0	0.3	0	0	0	0	0	0	1.25	0	0	0	0	0	0	0	0	0	4.95	0	0.02	0	0	0.14	0.49	22.2	0	9.31	0.16	1.86	0.48	67.4
PL148	Responder	0.49	0	0.19	2.16	0.38	0	0	0	0.66	0	0.32	0	0	0	0	2.47	0	0.71	0	0	0	2.2	0	0	2.2	2.87	0	0	0	0	0	0.45	0	0	0	0	0	0.16	0	0.05	0.76	48.1	0	15.87	0.28	1.65	1.41	4.41
PL150	Responder	0	0	0	0.09	0	0.17	0.23	0	0.19	0	0	0.21	0	0	0	0	0	0.54	0	0.4	0	0	0	0	1.3	1.16	0	0.7	0.24	0	0	0.22	0	0	1.93	0.57	0.04	0	2.2	0.46	0.47	26.67	0	13.39	0.67	1.46	0.96	43.21
PL151	Responder	0	0	0	0.15	0	0	0.16	0	0.69	0	0	0.2	0	0.96	0	1.09	0	0.21	0	0.41	0	0	0	0	1.99	0	0	0.12	0	0	0	0.36	0	0.79	1.47	0.26	0	0	0	0.45	1.27	15.43	0	2.42	1.25	0.91	0.74	0
PL156	Responder	0	0	0	0.83	0	0	0	0	0.26	0	0	0	0	0.48	0	1.21	0	0.67	0	0	0	0.63	0	0	2.39	0	0	0.96	0	0	0.21	0	0	0	2.07	0	0.04	0	0	0.16	1.87	3.68	0	0.34	0	0.1	0.14	0
PL158	Responder	0	0	0	0.4	0	0	0	0	0	0	0	0	0	0.72	0	1.57	0	0.72	0	0	0	0.68	0	0	0	1.17	0	0	0	0	0	0	0	0	1.47	0.32	0.03	0	0	0.05	1.17	0.63	0.18	0.19	0	0.08	0.08	0
PL161	Responder	1.38	0	0	1.1	0.14	0.09	0	0	0.41	0	0	0	0	0	0	3.06	0	0.59	0	2.1	0	0	0	0	2.37	0	0	1.45	0	0.36	0	0	0	0	1.18	0	0	0	2.28	0.48	0.99	6.98	0	6.45	1.66	0.2	0.27	0
PL165	Responder	0	0	0	2.58	0	0.1	0	0	0.2	0	0	0	0	0	0	0	0.17	0.55	0	0	0	0.52	0	0	0	0	0	0	0	0	0.1	0	0	0	0	0.26	0	0.22	1.21	0.1	3.23	24.24	0	4.31	0.22	0.36	0.25	40.27
PL167	Non_Responder	0	0	0	0.26	0	0.06	0	0	0.27	0.07	0	0	0	0.59	0	2.63	0.11	0.29	0	0	0	0.54	0	0	2.22	0	1.78	0.47	0	0.69	0	0.16	0	0	1.07	0.62	0.05	0	1.27	0.17	1.98	4.3	0	0.41	0.11	0.12	0.05	16.09
PL168	Non_Responder	0.27	0	0	0	0	0	0.61	0	0.31	0	0	0	0	0.93	0	3.82	0	0.26	0	0.84	0	0.68	0.46	0	30.4	1.66	0	10.96	0	0	0	0	0	0.26	0.97	0	0.03	0	0	0.33	0.44	3.34	0	1.75	0.21	0.06	0.07	0
PL169	Non_Responder	0.53	0	0	0.43	31.08	0	0.86	0	0.42	0.43	0	0	0	1.43	0	0	0	1.3	0	1.85	0	2.08	0	0	1.9	0	0	0.72	0	0	0	0	0	0	2.81	0.86	0.07	0.09	2.53	0.63	0.32	2.83	0.27	1.04	0.26	0.37	0.27	0
PL173	Non_Responder	0.26	0	0	2.79	0.19	0	0	0	0.27	0.09	0.09	0.22	0	0	0	0	0.23	0.31	0.12	0.9	0	1.09	0	0	2.12	0	0.05	1.36	0.42	0	0	0	0	0	0.35	0	0.06	0	0	0.28	1.9	2.47	0.45	0.74	0.27	0.09	0.11	23.39
PL174	Non_Responder	0	0.45	0	0.12	2.1	0	0.12	0	0	0.25	0	0	0	0	0	0	0	0	0	0.32	0	0	0	0	4.29	0	0.12	0.32	0	0	0	0	0	0	1.28	0.51	0.04	0	20.62	0.49	1.14	4.19	1.05	0.65	0.07	0.31	0.27	10.52
PL175	Non_Responder	0	0	0	9.52	0.12	15.1	0	0	0	0.68	5.08	0.43	0	0	0	3.46	0.96	44.49	0.21	2.8	0	1.74	0	0	2.71	0	0.63	1.77	0	1.92	0.1	1.1	0	0	30.83	0	0.66	0.17	82.84	11.77	1.47	0	43.56	1.71	0.11	5.9	8.13	9.15
PL176	Non_Responder	0	0.72	0.1	0.18	0	0	0	0	0.53	0.04	0.35	0	0	0	0	5.97	0	0	0	0	0	0.96	0	0	2.05	0	0	0.6	0	0.8	0	0.39	0	0	1.31	1.86	0	0	2.45	0.31	2.35	4.39	0	2	0.17	0.75	0.42	0
PL177	Non_Responder	0.76	8.38	0	1.35	1.22	0	0	0.47	0	0	1.81	3.41	0	0	0	2.97	2.96	0	0	6.3	0	0	0	0	0	0	0	0	0.75	13.58	1.01	0	0	0	10.1	0	0	10.81	2.17	3.92	0	44.67	10.31	30.64	6.72	2.21	7.33	7.71
PL178	Non_Responder	2.72	13.63	0	2.07	6.02	9.11	1.16	0	0	0	12.35	7.02	0	0	0	7.56	14.45	17.8	0	0	0	0	0	0	0	0.93	0	0	0	12.97	0	0	0	0	21.74	0	0	0	5.81	10.65	0	101.75	36.06	113.03	34.98	7.66	34.84	14.76
PL180	Non_Responder	1.16	255.87	0	0.97	4.06	0	2.76	0	2.8	7.28	1.91	0	0	0	0	0	0	0	0	0	0	0	0	0	0.8	0	5.94	0	0.64	7	0	0	0	0	4.48	0	1.78	3.48	0	7.5	0	78.46	0	36.13	21.05	7.47	10.63	12.79
PL181	Non_Responder	2.03	11.55	0	4.85	1.73	0	0	0	1.85	0	3.89	2.08	0	0	0	0	0	0	0	13.71	0	0	20.81	0	0	0.67	1.82	0	0.46	1.98	0	0	0	0	9.61	0	0.78	2.76	0	0	0	87.36	16.01	74.69	5.45	7.78	14.85	20.46
PL182	Non_Responder	0	9.39	0	1.25	1.23	0	0	0	1.08	0	0	0	0	0	0	5.17	0	0	0	0	0	0	14.8	0	0	0.68	0	0	0.84	2.65	0	0	11.8	0	5.82	0	0	3.77	1.62	2.35	0	44.63	0	18.82	2.3	4.72	6.55	10.44
PL183	Non_Responder	0	14.26	0	0	0	0	0	0	0	2.2	0	0	0	0	0	0	0	0	0	0	0	4.46	0	0	1.68	0.88	0	0	0	3.12	0	0	0	0	8.11	0	1.47	0	2.61	6.74	0	183.73	30.43	104.32	6.38	8.65	20.57	58.14
PL184	Non_Responder	0	6.43	0.36	0	0.9	0	1.03	0	2.73	0	0.76	0	0	0	0	1.58	0	1.95	0	0	0	14.34	0	0	0	0	0	0	0.6	0	0	0	1.43	0	0	0	0	0	0	1.58	0	60.41	18.05	22.74	6.47	3.74	4.94	36.48
PL185	Non_Responder	0	7.26	0	0	0	0	0	0	2.56	0.8	0	0	0	0	0	12.62	0	0	0	7.02	0	2.48	0	0	0.52	0	2.32	0	0	2.87	0	0	8.62	0	4.57	0	0	0	0	9.91	0	91.68	0	19.4	3.04	4.33	9.53	24.71
PL186	Non_Responder	0	9.69	0.91	4.48	0	3.3	0	0	0	0.79	2.93	0	0	0	0	0	5.61	6.34	0	28.8	0	2.25	0	0	0.8	0	4	0	0	2.02	1.02	0	0	0	4.9	0	2.19	0	0	9.06	0	83.9	20.3	22.66	10.19	5.98	8.99	29.31
PL187	Non_Responder	0	4.95	0	0	0	0	0	0	0	0	0	0	0	0	0	0	0	0	0	9.53	0	0	0	0	0	0	2.35	0	0	0	0	0	6.35	0	0	0	1.91	0	1.6	2	0	59.6	0	29.58	1.86	3.98	10.04	24.11
PL188	Non_Responder	0	5.21	0.36	5.52	0	2.11	3.59	0	4.37	0	0	0	0	0	0	0	0	4.76	0	0	0	11.91	0	0	0.79	0.8	0	0	0	0	0	0	0	0	4.73	0	0	15.25	1.68	0	0	30.96	7.5	31.24	4.15	0	8.98	0
PL189	Non_Responder	1.73	10.01	0	2.55	0	0	2.96	0	0	0	0.63	0	0	0	0	2.99	0	0	0	20.8	0	1.37	0	0	0	2.27	1.38	0	0	0	0	0.92	0	0	0	0	0	2.43	2.13	3.87	0	134.32	0	49.28	13.42	6.64	10.33	7.34
PL190	Non_Responder	0.87	5.67	0	3.49	2.74	2.61	0	0	0	0	1.81	0	0	0	0	0	7.13	3.63	0	27.96	0	3.38	0	0	0.63	0	0	0	0	0	0	0	2.73	0	0	0	0	2.21	0	3.22	0	109.34	18.7	60.01	20.58	15.79	25.33	0
PL191	Non_Responder	0.75	9.71	0.46	2.36	1.22	2.36	0.92	0	3.1	1.69	0.83	1.33	0	0	0	5.72	0	2.21	0	17.25	0	0	4.27	0	0.45	0.82	0	0	0	0	0	0	2.77	0	0	0	0	0	1.82	4.19	0	45.71	0	24.4	9.51	3.08	6.86	0
PL192	Non_Responder	0	0	0	1.31	0	3.09	0.9	0	0	0	0	0	0	0	0	4.99	0	0	0	6.02	0	0	0	0	1.35	0.66	0	0	0	9.62	0	0	0	0	5.47	0	0	0	0	5.08	0	274.92	28.55	117.15	12.34	15.75	30.24	12.42
Clinical Scores (Fig 1C, D)
Sample ID	Pathotype	Onset	ESR	RF	Tiredness VAS	Pain VAS	Pt. VAS Global Health	Physician VAS Global Assess.	Swollen Joints Baseline	DAS28	US Synovial Thickness (12max)	US Power Doppler (12max)
PL001	Lymphoid	6	113	154	67	46	42	66	10	6.21
PL002	Fibroid	5	16	57	33	26	51	41	1	4.19
PL003	Myeloid	7	37	179	46	78	80	80	9	6.17
PL004	Lymphoid	2	43	81	0	47	79	85	8	5.09	29	14
PL005	Lymphoid	3	35	246	7	71	90	78	5	6.23	3	24
PL006	Lymphoid	12	45	91	3	36	57	47	3	4.92	20	3
PL007	Lymphoid	12	24	0	87	95	94	85	23	7.66	16	8
PL008	Myeloid	3	76	NA	73	79	83	82	7	6.79	17	9
PL009	Lymphoid	4	50	39	47	73	68	61	5	5.8	27	12
PL010	Lymphoid	10	43	464	2	97	35	95	15	7.01	25	10
PL011	Fibroid	1	9	23	54	39	53	37	4	4.52	25	3
PL012	Fibroid	8	5	0	34	71	71	48	11	4.73	23	0
PL013	Myeloid	2	29	0	0	2	63	53	4	4.77	17	6
PL014	Myeloid	4	30	0	75	78	89	83	21	7.71	22	16
PL015	Fibroid	7	23	27	42	57	73	61	7	6.87	20	2
PL016	Myeloid	2	19	0	15	51	58	72	8	5.3	26	9
PL017	Fibroid	7	2	0	96	96	98	50	1	4.76	8	2
PL018	Myeloid	2	25	0	22	39	80	73	4	6.1	21	2
PL019	Myeloid	3	47	0	0	99	100	69	2	6.4	15	2
PL020	Lymphoid	4	15	99	14	17	77	24	5	5.18	11	3
PL021	Myeloid	3	14	69	80	63	100	63	4	5.39	24	4
PL022	Myeloid	3.5	8	0	0	0	0	0	8	5.14	26	8
PL023	Fibroid	5	24	137	42	27	26	35	2	3.95	20	6
PL024	Lymphoid	3	39	395	31	57	83	76	8	6.46	24	14
PL025	Fibroid	3	15	52	2	15	39	23	6	4.38	3	1
PL026	Myeloid	9	5	63	66	24	77	56	5	4.85	13	7
PL027	Lymphoid	12	15	64	0	30	40	47	5	5.39	20	2
PL028	Fibroid	5	12	287	46	49	76	43	5	5.11	6	4
PL029	Fibroid	9	17	0	27	24	51	47	6	4.97
PL030	Fibroid	12	17	0	18	10	74	47	3	5.36
PL031	Lymphoid	1	28	0	47	63	48	70	18	7.58
PL032	Fibroid	12	27	247	64	68	77	39	3	5.12
PL033	Myeloid	3	2	50	99	59	100	47	8	5.12
PL034	Lymphoid	3	84	600	49	68	77	91	16	7.18
PL035	Lymphoid	12	43	168	81	100	71	84	13	6.88
PL036	Fibroid	6	38	0	49	61	88	70	4	7.19	13	0
PL037	Myeloid	7	49	45	20	27	30	44	6	5.6
PL038	Myeloid	8	38	36	52	91	65	70	3	5.06	5	0
PL039	Lymphoid	8	30	0	78	81	80	77	11	6.2
PL040	Fibroid	12	49	0	22	74	93	67	7	6.5	6	0
PL041	Lymphoid	1	46	112	65	92	95	100	5	6.12	8	4
PL042	Myeloid	1	21	474	14	42	46	55	3	4.51	31	16
PL043	Fibroid	8	98	16	81	88	92	85	19	6.12	8	4
PL044	Fibroid	6	2	0	7	73	77	40	1	2.81	14	0
PL045	Lymphoid	6	90	22	53	48	69	100	9	7.12	32	21
PL046	Lymphoid	6	68	23	75	76	85	76	2	5.51	15	0
PL047	Fibroid	11	22	0	19	38	42	43	11	6.31	14	0
PL048	Myeloid	7	19	92	23	26	56	49	6	4.9	10	10
PL049	Fibroid	1.5	25	40	63	47	48	26	1	5.22
PL050	Myeloid	5.5	44	92	36	72	73	54	2	5.92	27	19
PL051	Lymphoid	4	12	56	17	50	71	53	16	5.62
PL052	Myeloid	7	9	62	27	5	98	80	5	4.66
PL053	Lymphoid		95						5	5.07
PL054	Fibroid	4	39	0	73	76	70	81	8	7.19
PL091	Ungraded		15	Neg	54	69	70	49	17	5.8
PL092	Lymphoid	6	113	154	9	74	19	59	10	6.8
PL093	Ungraded	4	41	Neg	53	100	100	75	7	6.76
PL094	Ungraded	7	20	25	75	94	82	87	12	6.66
PL095	Fibroid	9	11	50	43	6	33	33	0	3.26
PL096	Fibroid	11	6	Neg	11	26	30	29	2	3.65
PL097	Ungraded	7	21	47	3	16	18	36	7	5.06
PL098	Ungraded		2	64	21	48	47	35	1	3.36
PL099	Ungraded	4	43	48	29	74	72	70	6	5.58
PL100	Myeloid	3	7	Neg	0	8	31	46	7	3.79
PL101	Fibroid	4.5	30	101	9	74	19	59	1	3.72	2	2
PL102	Lymphoid	2	11	23	0	0	46	8	4	3.85
PL103	Fibroid	7	2	Neg	72	53	51	42	4	3.24
PL104	Myeloid									5.58
PL105	Myeloid	5	32	57	20	78	98	74	6	5.97
PL106	Lymphoid		22	25	89	87	93	87	14	7.42
PL107	Fibroid		8	242	15	21	11	9	12	3.37
PL108	Myeloid	4	28	Neg	69	60	65	67	7	6.49
PL109	Myeloid	5	24	Neg	20	81	33	50	12	5.51
PL110	Myeloid	1.5	44	Neg	45	42	26	30	0	4.95
PL111	Lymphoid	11	106	68	80	50	48	90	26	8.27
PL112	Lymphoid	8	74	21	30	73	61	55	23	7.31
PL113	Fibroid	2	95	373	94	87	92	77	24	8.47
PL114	Fibroid	3	30	Neg	16	4	4	50	11	5.93
PL115	Myeloid	7	27	22	4	81	95	98	9	5.85
PL116	Lymphoid	1	86	600	8	59	65	57	9	6.81
PL117	Lymphoid	12	25	63	39	76	78	22	6	6.34
PL118	Myeloid	1.5	78	600	23	30	42	73	14	6.15
PL119	Fibroid	10	30	Neg	70	52	76	61	2	4.96
PL120	Ungraded		2	15	9	92	89	79	0	3.32
PL121	Myeloid	5	42	0	54	96	69	69	4	5.26	3	3
PL122	Fibroid		49	66	56	78	78	77	12	7.64
PL123	Myeloid	1	95	0	37	35	59	61	12	7.61	2	1
PL124	Myeloid	3	32	248	43	44	53	46	16	6.66
PL125	Lymphoid	6	66	45	94	91	92	86	5	6.62
PL126	Lymphoid		52	57	29	74	78	77	4	5.9
PL127	Myeloid	7	10	289	99	72	97	72	6	5.9
PL128	Myeloid	6	63	512	50	71	74	67	17	7.53	3	2
PL129	Lymphoid	2	87	434	31	43	67	78	8	6.88
PL130	Fibroid	5	19	Neg	0	0	0	0	1	2.9
PL131	Lymphoid	2	73	126	77	93	73	74	9	7
PL132	Lymphoid	5	60	77	13	76	82	51	3	5.6
PL133	Fibroid	9	12	43	91	88	93	69	2	5.29
PL134	Myeloid		48	260	14	29	91	52	4	6.31
PL135	Lymphoid	5	53	35	69	33	68	67	9	6.7	3	2
PL136	Fibroid	11		175	0	31	71	39	5	2.87
PL137	Myeloid	3	120	493	36	43	100	79	24	8.92
PL138	Myeloid	2.5	24	122	34	18	64	68	7	6.3
PL139	Lymphoid	3.5	22	171	27	23	97	58	2	5.78
PL140	Fibroid	5	8	Neg	37	62	68	69	7	5.09
PL141	Fibroid	1.5	38	Neg	74	81	78	78	16	7
PL142	Lymphoid	5	37	89	36	60	78	62	3	6.04
PL143	Lymphoid	5	114	600	82	56	82	81	7	8.11
PL144	Myeloid	3	21	39	63	6	78	50	8	6.03
PL145	Lymphoid	7	40	70	48	75	89	56	3	5.43
PL146	Lymphoid	2.5	40	22	56	69	84	70	5	6.24	3	3
PL147	Lymphoid	8	73	32	57	56	76	68	9	7
PL148	Lymphoid	6.5	66	Neg	76	74	77	73	6	6.55
PL149	Fibroid	1.5	18	351	0	60	70	76	6	5.93
PL150	Fibroid		49	346	78	86	88	81	12	7.49
PL151	Myeloid	6	21	Neg	52	29	45	35	8	6.06
PL152	Fibroid	2	79	Neg	9	71	16	67	17	7.06
PL153	Lymphoid	4	31	43	63	100	97	93	7	7.41
PL154	Myeloid	2	31	103	14	33	51	42	8	5.68
PL155	Lymphoid		90	600	56	28	65	53	6	6.43
PL156	Lymphoid	6	101	169	0	37	61	44	2	6.72
PL157	Myeloid	5	26	88	87	96	85	91	13	7.39
PL158	Myeloid	3	21	600	91	88	82	82	6	6.77
PL159	Myeloid	3	43	34	67	55	77	62	2	5.59
PL160	Fibroid		26	Neg	22	7	26	8	1	3.48
PL161	Lymphoid		34	16	86	89	94	92	8	7.26
PL162	Fibroid		46	54	0	100	48	47	14	7.2
PL163	Lymphoid	3	33	16	23	26	50	42	10	5.89
PL164	Lymphoid	6	51	Neg	0	66	69	77	15	7.49
PL165	Myeloid	1.5	12	Neg	100	100	100	73	16	7
PL166	Myeloid		52	100	39	100	88	90	5	6.72
PL167	Fibroid	8	28	190	22	5	15	42	4	5.04
PL168	Myeloid		8	15	78	21	12	25	8	3.79
PL169	Myeloid	2	27	Neg	0	0	5	0	1	3.45
PL170	Myeloid	6	21		13	7	20	6	0	3.53
PL171	Ungraded	4	16	Neg	38	38	56	69	13	6.04
PL172	Ungraded	12	35	Neg	73	56	57	68	4	6.72
PL173	Ungraded	7	61	Neg	54	57	69	59	6	7.22
PL174	Ungraded	8	29	327	0	73	90	70	21	7.28
PL175	Ungraded	3	45	Neg	48	59	66	42	2	4.95
PL176	Myeloid	11.5	11	600	62	18	80	84	16	3.92
[truncated: 6 more columns]

## Sheet: Fig 3, Suppl Fig 13
Fibroid Data (Fig 3A, B, C, D & Suppl Fig 13)
	PL002	PL011	PL012	PL015	PL017	PL023	PL025	PL028	PL029	PL030	PL096	PL101	PL103	PL107	PL113	PL114	PL122	PL150	PL032	PL036	PL040	PL043	PL044	PL047	PL049	PL054	PL167	PL180	PL182	PL186	PL190	PL191	PL192
RvD1	0	0	0	0	0	2	0	10.7	0	0	0	0	0	0	0.25	0.81	0	0	4	0	0	0	4.1	6.1	0	0.5	0	1.16	0	0	0.87	0.75	0
RvD2	0	0	0	0	0	0	0	12.7	0	0	0	0	0	0	0	0	0	0	0	0	0	0	0	0	0	0	0	255.87	9.39	9.69	5.67	9.71	0
RvD3	0.7	0	0.2	0	0	0	1.9	0	0.6	3.2	0	0	0	0	0.05	0	0	0	1.3	3.8	2.1	3.2	1.7	1.4	0	0	0	0	0	0.91	0	0.46	0
RvD4	0.5	0	0	0	2.3	10.1	0	0.8	0	0	0.54	0.07	0.69	2.51	0.1	4.69	0.07	0.09	4.2	7.4	10.5	6.9	7.6	8.7	1.3	0.4	0.26	0.97	1.25	4.48	3.49	2.36	1.31
RvD5	6.4	13.2	17.8	3.8	7.7	4.2	7.6	8.3	9.3	10.2	0.34	0.35	0	0	0.38	0.31	1.12	0	5.8	6.8	3.8	6.7	4.7	7.2	0.5	3.3	0	4.06	1.23	0	2.74	1.22	0
RvD6	0	0	1	0.5	0	0	18.1	3.4	2	0	0.27	0	0	0.29	0.09	0	0	0.17	3	2.5	0	0	0.7	0	0.3	0	0.06	0	0	3.3	2.61	2.36	3.09
AT-RvD1	2.3	0	1	2.8	1	0	0	49.1	2.7	0	0.53	0.12	0	1.05	1.07	0	0.28	0.23	4.4	0	5.2	0	2.8	2.4	0	0.5	0	2.76	0	0	0	0.92	0.9
AT-RvD3	0.5	0	0	0	0	0	1	0	0.7	0	0	0	0	0	0.06	0	0	0	0	1.5	2.1	0	0	1.6	0	0	0	0	0	0	0	0	0
PD1	0	2.3	0	0	0	4.9	0	3.4	2.9	0	0.79	0	0.7	0.24	0.1	0.4	0	0.19	0	0	0	0	0	2.7	0.7	1.8	0.27	2.8	1.08	0	0	3.1	0
AT-PD1	2.1	0	0	0	0	0.5	0	0	1.3	0	0	0.11	0	0	0	0.1	0	0	0	0	0	0	0	1	0	0	0.07	7.28	0	0.79	0	1.69	0
10S,17SdiHDHA	0	0	0	1.1	2.6	0	0	0	0	0	0.1	0.09	0	0.17	0.15	0.35	0.35	0	0	3.2	6.2	4.5	0	3.8	0	0	0	1.91	0	2.93	1.81	0.83	0
22OHPD1	0	0	0	0	0	0	0	0	0	0	0	0.13	0	0	0	0.84	0	0.21	0	30.4	0	0	0	0	0	0	0	0	0	0	0	1.33	0
PCTR1	0	0	0	0	0	3.9	0	0	0	0	0	0	0	0	0	0	0	0	0	0	0	0	0	0	0	0	0	0	0	0	0	0	0
PCTR2	0	0	0	6.5	17.2	0	0	0	0	0	0	0	1.67	0	0	0.66	0	0	0	3.9	0	0	0	0	0	0	0.59	0	0	0	0	0	0
PCTR3	0	2.7	4.1	0	69.7	10.1	0	0	0	0	0	0	3.04	0	0	2.49	1.3	0	0	0	0	0	0	0	0	0	0	0	0	0	0	0	0
7S,14S diHDHA	4.8	0	0	0	0	0	0	0	0	12.8	0	3.12	1.38	0	0	0	0	0	0	0	16.2	5.1	0	12.3	0	0	2.63	0	5.17	0	0	5.72	4.99
Maresin2	1.5	0	0	0	2.7	0	0	0	0	0	0	0	0	0	0	0.27	0.75	0	4.2	0	0	3.5	0	0	0	0	0.11	0	0	5.61	7.13	0	0
4,14-diHDHA	0	0	0	0	0	0	0	0	0	0	1.51	0.31	0	1.37	0.23	1.76	1.19	0.54	2.8	14.4	11.4	12.3	0	3.3	0	0	0.29	0	0	6.34	3.63	2.21	0
14-oxo-MaR1	0	0	0	0	0	0	2.6	5.9	0	9.2	0	0	0	0	0	0	0	0	3.3	0	0	4.2	0	0	0	0	0	0	0	0	0	0	0
22-OH-MaR1	0	3.5	0	0	14.2	0	0	112.9	0	0	0	0	3.59	0	0	0	0.37	0.4	0	0	0	34.7	0	82.1	0	0	0	0	0	28.8	27.96	17.25	6.02
MCTR1	4.7	0	0	0	0	0	0	0	0	0	0	0	0	0	0	0	0	0	0	0	0	0	3	0	0	0	0	0	0	0	0	0	0
MCTR2	0	4.8	1.7	4.1	11.8	2.3	0	1.2	0	1.6	1.36	0	1.33	0	0	0	0	0	1.8	1.4	1.6	0	1.7	0	0	0	0.54	0	0	2.25	3.38	0	0
MCTR3	0	8.5	7.7	0	40.6	6.2	1.5	0.1	0	0	0	0.57	3.28	0	0	0	0	0	0.8	0	0	22.1	32	19.1	0	2	0	0	14.8	0	0	4.27	0
RvT1n3 DPA	0	19.1	0	0	0	0	0	0	0	0	0	0	0.63	0	0	0	0	0	0	1.3	0	3.3	0	0	0	0.1	0	0	0	0	0	0	0
RvT2n3 DPA	0	13	0	1.9	0	3.7	0	4.1	0	3.8	2.79	2.08	1.98	2.13	3.61	1.04	1.87	1.3	0	0	3.6	2.3	3.5	0	1.3	0.5	2.22	0.8	0	0.8	0.63	0.45	1.35
RvT3n3 DPA	0	0	0	3.7	0	0	0	0	0	2.4	0	0	0	0	0	0	1.09	1.16	0	2.1	0	2.9	0	0	0	0	0	0	0.68	0	0	0.82	0.66
RvT4n3 DPA	2.3	0	0	0	0	0.8	0.9	0	0	2.4	0	17.13	0	0	0	0	0.5	0	0	1.8	2.2	0	0	0.9	0.4	0	1.78	5.94	0	4	0	0	0
RvD1n3 DPA	4.3	0	3.2	2.4	2.8	12.3	1.2	5.4	2.4	10.4	1.91	0	2.05	0	0.51	0.98	0	0.7	5.7	4	2.5	4.1	6.1	4.8	5.7	0	0.47	0	0	0	0	0	0
RvD2n3 DPA	24.4	0	2.2	0	5.1	0	7	0	0	18.2	1.53	0	0	0	0.19	0	0	0.24	0	12.4	0	0	0	9.8	0	0	0	0.64	0.84	0	0	0	0
RvD5n3 DPA	2.8	2.1	4	1.5	0	2.1	0	5.3	0	0	0.8	1.31	0	0.38	0	0	0	0	0	3.9	0	12.4	0	0	0	0	0.69	7	2.65	2.02	0	0	9.62
PD1n3 DPA	1.6	0	0	0.9	1.1	0	1.8	2.3	0	3.4	0	0	0.12	0	0	0	0.82	0	2.8	4.1	0	0	0	0	0.5	0	0	0	0	1.02	0	0	0
10S,17S-diHDPA	0	0	0	0	0	0	0	0	0	0	0	0.25	0.2	0	0	0	0	0.22	1.7	1.5	2.2	5	2.1	0	0	0	0.16	0	0	0	0	0	0
MaR1n3 DPA	0	0	0	0	0	0	0	0	0	0	0	0	0	0	0	0	0	0	2.7	0	0	4.4	1.4	4.8	0	0	0	0	11.8	0	2.73	2.77	0
RvE1	0	0	0	7	4.6	0	0	0	0	7.1	0	0.23	0.14	0	0.65	2.59	0	0	0	2.7	5	3.3	0	0	0	0.9	0	0	0	0	0	0	0
RvE2	0	0	7.4	0	0	0	0	0	0	0	1.84	0.4	1.13	1.5	0.69	0.35	1.71	1.93	0	5	0	2.4	3	0	0	0	1.07	4.48	5.82	4.9	0	0	5.47
RvE3	1.4	10.5	5.1	0	0	0	0	0	9.1	0	0	0	0	0	0	0	0.75	0.57	4.6	3.9	9.7	0	0	6.1	3.5	0	0.62	0	0	0	0	0	0
LXA4	0	0	0	1.6	0	1.8	0	0	5.8	0	0.04	0	0.06	0.13	0.08	0	0	0.04	0	0	0	0	2.1	4.9	1.4	0	0.05	1.78	0	2.19	0	0	0
LXB4	0	0	0	0	0	0	0	0	0	23	0	0.23	0	16.01	0	0	0	0	0	0	0	0	0	0	0.7	12	0	3.48	3.77	0	2.21	0	0
5,15-diHETE	0	26.3	11	58.9	32	17.8	50.7	52	109.5	0	2.79	6.96	2.72	0	0	0	4.3	2.2	0	106.6	71.1	72.2	19.3	46.1	24.5	27	1.27	0	1.62	0	0	1.82	0
AT-LXA4	4.2	1.2	1.1	0.6	0	0.6	2.6	2.2	0	0	0.49	0.31	0.3	1.25	0.5	11.54	0.59	0.46	0	13.4	6.6	12.1	1.9	0	2.7	2.8	0.17	7.5	2.35	9.06	3.22	4.19	5.08
AT-LXB4	0	0	0	5.8	0	4.3	0	13.1	0	0	2.96	0.85	1.04	0	2.63	10.62	0	0.47	43.4	8	0	0	19.4	25.5	7.8	2.4	1.98	0	0	0	0	0	0
LTB4	2.1	60.7	109	62	41	6.9	81.4	39.9	168	91.5	51.28	0.96	0.55	9.12	0.93	29.78	1.99	26.67	198.7	115.5	64.2	183.6	269	136.2	801.6	5.6	4.3	78.46	44.63	83.9	109.34	45.71	274.92
5,12 diHETE	0.5	1.1	0	3.8	2	0.4	0	0	0	3.5	0	0.18	0	0	0.65	0	0.33	0	7.7	17.4	4.7	76.8	0	6.1	0	0.9	0	0	0	20.3	18.7	0	28.55
20-OH-LTB4	0	63.2	86	27	25.4	1.4	36.9	3.3	165.5	125.5	30.45	0.2	0	7.18	0.33	112.89	0.68	13.39	179.6	325.4	62.6	605.9	161.2	109.5	962.1	2.1	0.41	36.13	18.82	22.66	60.01	24.4	117.15
20-COOH-LTB4	0	5.9	12.8	1.7	2.1	0	9.5	0	30.4	34.3	6.07	0.07	0.07	1.85	0.41	16.27	0.16	0.67	32.9	37.6	13	163.4	9.7	21.8	25.9	0	0.11	21.05	2.3	10.19	20.58	9.51	12.34
6-trans-LTB4	0.8	3.4	6	2.1	3.1	0	2.8	0	3.9	3.6	1.16	0.06	0.1	0.22	0.17	2.31	0.41	1.46	4.5	7.5	3.4	11.4	5.5	3.8	16.5	0.4	0.12	7.47	4.72	5.98	15.79	3.08	15.75
12-epi-6-trans-LTB4	1.2	3.6	5.9	3.7	1.2	0.8	2.8	2.3	7.1	3.8	1.04	0.06	0	0.49	0	1.95	0	0.96	9.3	9.1	7.3	22.7	6.3	7.7	20.2	0.4	0.05	10.63	6.55	8.99	25.33	6.86	30.24
LTC4	0	45	68.7	28.1	19.6	4.3	2.2	0	51.9	0	11.41	7.36	0	9.11	0	9.84	0	43.21	15.5	2.3	4.5	5	106.6	5.2	151.5	0	16.09	12.79	10.44	29.31	0	0	12.42
LTD4	0	16.2	37.8	18.8	1.8	1.9	3.7	0	53.2	0	7.31	0.56	0	6.61	0.43	3.83	1.13	29.78	5.5	6.4	3.7	0	27.6	0	55.7	0	5.35	38.99	7.78	8.63	0	0	0
LTE4	0	17.3	28	22.7	20.4	0.8	27.3	21.2	38.1	122.5	399.64	5.13	3.59	98.84	14.35	157.36	25.22	205.34	164.6	124.4	97.8	291.5	140.4	39.6	124.2	3.9	22.35	15.17	6.26	2.98	76.08	31.85	135.32
PGD2	54.9	1.2	7.5	7.9	7.5	1.8	8.3	3.2	8.6	4.6	3.78	0.15	0.56	0.13	0.62	0.32	0.78	0.69	7.2	61	6.8	16.1	4.5	12.4	7.9	3.5	0.35	3.71	2.85	30.47	6.46	4.34	10.61
PGE2	42.4	6.7	2.6	6.8	5.1	0	4.5	0	11.3	3.7	6.38	0.51	0	2.85	0.33	1.49	0.51	0	21.6	116.2	22.1	61.7	9	29.1	16.5	0.8	0	7.2	0	33.55	9.12	4.98	19.28
PGF2a	30.6	1.4	11	33	15.9	18.9	3	1.4	1.5	20.9	4.94	0.23	1.2	0.56	0.72	0.55	0.8	0.56	2	137	3.2	99.5	28.9	70.5	4	3.5	0.59	33.03	47.44	40.47	40.39	30.74	50.6
TXB2	15.1	17	12.6	99.3	0	6.4	4.7	34.5	17	4.9	210.11	1.72	4.37	42.7	0	0	1.43	3.61	124.4	168.8	2.7	428.5	11.5	354.9	219.6	0.3	79.79	5.93	0	81.47	33.53	8.87	91.79
Lymphoid Data (Fig 3A, B, C, D & Suppl Fig 13)
	PL001	PL004	PL005	PL006	PL007	PL009	PL010	PL020	PL024	PL027	PL092	PL102	PL106	PL117	PL125	PL143	PL148	PL156	PL161	PL031	PL034	PL035	PL039	PL045	PL046	PL051	PL053	PL181	PL187
RvD1	2.6	7.9	0	0	0	0	1	0	0	0	0	0	0	0	0	0.08	0.49	0	1.38	9.5	0	0	0	6.9	4.6	0	0	2.03	0
RvD2	0	0	0	0	4.4	0	0	0	0	0	0	0	0	0	0	0	0	0	0	0	0	0	0	0	0	0	0	11.55	4.95
RvD3	1.5	0	0	0.2	0.4	0	0	1.8	0.5	2.1	0	0.08	0	0	0	0	0.19	0	0	0	0.4	1.1	0	0.6	0	0.8	0	0	0
RvD4	0	1.6	0	0	0.6	0	0	1.1	7.1	0	0	0.37	3.54	0.82	0.43	0.05	2.16	0.83	1.1	18	14.2	2.8	6.2	3.8	7.3	0.7	0	4.85	0
RvD5	9	5.9	5.2	8.4	6.2	4.8	4.5	6.5	11.6	31.8	0	0	0.23	0	0	0.19	0.38	0	0.14	9.8	26.7	11.7	8.8	11.9	7.5	5.3	1.1	1.73	0
RvD6	0.6	0	5.4	5.6	7	1.4	0	0	1	0	0	0.21	0.38	0.4	0.41	0	0	0	0.09	0	7.7	0	4.5	1.7	0	0	0.3	0	0
AT-RvD1	2.7	0	0	0	0	0	1.3	0	0	0	0.95	0	2.96	0.29	0.71	0	0	0	0	0	1.3	5.6	7.6	42.3	0	0	0	0	0
AT-RvD3	0	0	0.7	0	0	0	0	0	0	0	0	0	0	0.08	0	0	0	0	0	0	0.6	0	1.2	0	3.2	0	0	0	0
PD1	0	0	0	1.5	1.2	0.5	0	0	5	0	0.67	0.38	0.52	0.34	0.51	0.24	0.66	0.26	0.41	0	0	0	0	0	3.1	0.7	0.7	1.85	0
AT-PD1	0	3	1.7	0	0	0.6	0	0	0	0	0	0	0	0	0.25	0	0	0	0	0	8.2	0	3.8	0	1.6	0	0.6	0	0
10S,17SdiHDHA	0	0	0.7	0	0.9	1.2	2.3	0	4.7	0	0.27	0.15	0	0	0.18	0	0.32	0	0	0	4.2	4.6	0	0	0	0	0	3.89	0
22OHPD1	0	70.8	0	0	0	0	0	0	0	0	0	0	0	0	0	0	0	0	0	0	0	0	0	0	0	0	0	2.08	0
PCTR1	0	0	0	0	0	0	0	0	0	0	0	0	0	0	0	0	0	0	0	0	0	0	0	0	0	0	0	0	0
PCTR2	0	0	0	0	0	4.4	2.3	0	0	0	0	0	0	0	0	0	0	0.48	0	0	0	0	0	0	0	0	0	0	0
PCTR3	0	0	0	0	0	0	0	141.1	0	0	0	2.07	0	0	1.48	0	0	0	0	0	2.7	0	0	0	0	0	0	0	0
7S,14S diHDHA	3.3	0	0	0	0	0	0	0	17.5	0	1.81	2.48	0	0	0	0	2.47	1.21	3.06	0	0	0	0	0	0	0	0	0	0
Maresin2	0	1.8	0	2	0	0	0	0	0	0	0	0.23	0	0.24	0	0	0	0	0	0	0	0	0	0	0	0	0	0	0
4,14-diHDHA	0	4.5	0	2.3	1.2	1.1	0	0	13.4	0	0.79	0.39	0	0.57	0.4	0.3	0.71	0.67	0.59	6.9	15.8	7.4	3.6	0	3	0	0	0	0
14-oxo-MaR1	0	0	0	0	0	0	0	0	0	4.1	0	0.36	0	0	0	0	0	0	0	0	4.8	6.7	13.2	5	4.4	0	0	0	0
22-OH-MaR1	0	0	0	0	0	0	0	0	0	0	2.35	0	0	0	2.34	0	0	0	2.1	0	0	0	0	0	0	0	0	13.71	9.53
MCTR1	0	0	0	0	0	0	0	0	0	0	0	0	0	0	0	0	0	0	0	0	0	0	3.4	1.9	0	0	0	0	0
MCTR2	0	0	0	0	0	0	0	0	0	0	0.73	0	1.14	0	0	0	2.2	0.63	0	0	0	0	2	0	0	0	0	0	0
MCTR3	0	0	0	0	0	0	0	39.3	0	0	0	1.28	0	0	0	0	0	0	0	0	2.2	0	0	0	0	0	0	20.81	0
RvT1n3 DPA	0	0	0	0	0	0	0	0	0	0	0	0.26	0	0	0	0	0	0	0	0	0	2	0	0	0	1.1	0	0	0
RvT2n3 DPA	0	1.4	3	0	0	2.2	3	0.5	0	2	1.23	2.72	4.31	4.58	1.57	1.25	2.2	2.39	2.37	0	3.8	1.9	6.9	0	11.6	1.7	0	0	0
RvT3n3 DPA	0.9	0.7	0.8	0.5	0.6	1.7	0.5	0	0	2.6	0	0.96	0	1.01	0	0	2.87	0	0	0	0	1.5	0	0	0	1.1	0	0.67	0
RvT4n3 DPA	1.3	0.7	0	0	0	0	0	0.7	0.7	0	5.67	0	0	0.63	0	0	0	0	0	1.2	1.3	0	0.7	3.1	1.1	0.4	0.3	1.82	2.35
RvD1n3 DPA	11.9	9.6	4.1	1.8	3	7.4	1.8	3.2	1.2	2.5	0	0.61	0	0.47	0.87	0	0	0.96	1.45	6.2	0.8	5.3	3.4	2	6.1	2.6	0	0	0
RvD2n3 DPA	7.4	3.5	4.5	0.8	2.5	0	0	0	0	0	0	0.17	0	0	0	0	0	0	0	11.1	0	0	0	0	0	6.1	0	0.46	0
RvD5n3 DPA	0	5.5	2.8	2.9	0	3.2	0	0	3.4	0	0	0	0.43	0.94	0	0	0	0	0.36	10.2	0	8.9	23.1	0	0	0	0	1.98	0
PD1n3 DPA	1.2	1.2	0	2	1.1	0	0	0	0	0	0.39	0	0	0.19	0	0	0	0.21	0	0	4.5	0	2.2	4.5	1.7	0	0	0	0
10S,17S-diHDPA	0	1.5	0	1.6	0.7	0.6	0	0	9.6	0	0	0.15	0	0	0	0	0.45	0	0	3.4	7.8	3.8	2.3	2.7	0	0	0	0	0
MaR1n3 DPA	0	0	0	0	0	0	0	0	0	0	0	0.22	0	0	0.55	0	0	0	0	0	0	0	0	0	0	1.2	4.5	0	6.35
RvE1	0	1.9	0	0	0	0	10	7.6	2.3	0	0.2	0	0	0.63	0	0	0	0	0	0	0	6.1	0	14.9	9.8	0	0	0	0
RvE2	0	0	0	0	0	0	0	0	0	0	1.63	0.69	0	2.16	2.1	4.95	0	2.07	1.18	4.9	0	0	0	0	0	0	0	9.61	0
RvE3	0	1.1	12.7	2.6	0	0	8	9.2	11.1	8.5	0.74	0	1.02	0	0.94	0	0	0	0	12.2	0	3.9	15.8	0	3.5	0	5.9	0	0
LXA4	0	0	0	0	0	0	5	0	2.2	0	0.03	0	0.04	0	0	0.02	0	0.04	0	0	12.4	0	0	0	0	0	0	0.78	1.91
LXB4	3	0	0	0	0	0	0	0	6.1	0	0	0.33	0	0	0	0	0.16	0	0	7.5	8.1	0	0	0	0	0	9.8	2.76	0
5,15-diHETE	25.4	19.2	32	46.7	0	28.6	10	30.2	159.2	0	0	2.56	2.61	0	0	0	0	0	2.28	0	132.5	100.2	36.6	50.7	27.5	18.4	8.1	0	1.6
AT-LXA4	6	1	0.5	2.4	0	1.3	0	0	1.9	0	0.21	0.16	0.06	0.38	0.26	0.14	0.05	0.16	0.48	2.2	48.2	8.3	5.1	0	0	0.5	1	0	2
AT-LXB4	24.3	14.4	9.5	0	0	0	0	3.6	12.9	0	1.18	2.21	0.19	0.49	1.29	0.49	0.76	1.87	0.99	26	18.5	0	23.7	0	0	0	2	0	0
LTB4	17	174.2	20	281.7	65.5	45.1	50.7	6.1	68.7	40	1.47	19.38	7.21	119.12	2.9	22.2	48.1	3.68	6.98	23	314.5	16.3	17.3	21.6	53.4	18.9	6.3	87.36	59.6
5,12 diHETE	2	38	3.7	0	0	0.8	4	0.4	270.8	3.7	0.43	0	0	0	0	0	0	0	0	2.7	57.3	48.6	29.1	3.4	1.4	0	1	16.01	0
20-OH-LTB4	3.1	475.4	8.9	150.1	33	30.1	16.5	0.9	35.1	45.8	0.46	17.95	1.93	27.98	1.77	9.31	15.87	0.34	6.45	11.2	122.9	390.8	8.4	17.5	70.5	14.1	2.4	74.69	29.58
20-COOH-LTB4	4.3	159.6	2.3	39.4	10.6	12.5	3.7	0	8.8	0	0.11	1.33	1.01	1.4	0.07	0.16	0.28	0	1.66	18.8	63.5	0	8.4	0	10.5	0.5	0	5.45	1.86
6-trans-LTB4	0.6	10.5	1.2	12.6	2.4	1.2	2.8	0	4.2	6.4	0.33	0.57	0.57	3.91	0.09	1.86	1.65	0.1	0.2	1.9	39	4	2.8	0	0	0.6	0.3	7.78	3.98
12-epi-6-trans-LTB4	2.1	5	2.2	15	2.8	2.2	0	1.2	17.3	0	0.26	0.81	0.48	5.54	0.08	0.48	1.41	0.14	0.27	2.3	43.6	2.9	8.1	3.8	6.1	1.1	0	14.85	10.04
LTC4	4.2	3.1	0	1.9	2.8	12.7	15.1	4	2.4	2.8	9.08	67.87	0	219.56	56.95	67.4	4.41	0	0	4.2	26.1	0	0	9.2	45.4	0	0	20.46	24.11
LTD4	4.1	10.2	0	2.8	4.6	13.9	8.8	1.3	0	3.7	2.51	27.26	1.65	45.56	11.33	15.51	12.66	0	0.35	3.3	4.1	0	0	2.2	16.6	0	0	7.99	6.56
LTE4	8.4	149.2	18	174.6	53.6	37.9	42.8	2.5	58.2	6.5	14.98	139.29	55.45	776.09	23.19	36.86	73.84	31.54	115.09	13.9	134	20.2	30.3	4.5	20.4	14.4	5.8	5.03	6.87
PGD2	1.3	8.2	2.8	23.8	7.1	8	6.5	3.4	54.1	21.7	1	0.72	0.53	0.78	0.66	3.44	1.36	0.64	0.46	0	156.2	13.5	4.4	4.9	5.1	1.2	1.2	0.57	6.8
PGE2	5.4	7.4	3	31.7	4.3	1.8	1.5	1.4	155.8	18	0	0.26	0	0.54	0	6.57	2.35	0	0	0	45.4	7.9	29.3	5	4.3	1.8	0.6	0.94	10.96
PGF2a	26	33.7	25.3	33	13.8	17.2	8.4	7.4	488.7	19.1	2.64	0.65	2.25	0	3.21	0.51	1.89	1.46	0.43	9.5	42.7	51	19.1	0	23.9	3.6	5.3	39.71	16.73
TXB2	2.2	146.7	13.7	44.2	3.2	20.4	0	1.3	363.4	150.3	20.2	4.68	0.75	0	13.19	204.62	276.16	7.51	2.88	0	127.5	54.5	155.4	0	9.1	72.2	5.1	0.54	32.52
Myeloid Data (Fig 3A, B, C, D & Suppl Fig 13)
	PL003	PL008	PL013	PL014	PL016	PL018	PL019	PL021	PL022	PL026	PL100	PL104	PL105	PL108	PL109	PL110	PL115	PL118	PL123	PL137	PL151	PL158	PL033	PL037	PL038	PL048	PL050	PL052	PL168	PL169	PL176	PL177	PL178	PL183	PL185	PL188	PL189
RvD1	0	0	0	0	1.6	0	0	0	0	1.9	0.56	0	0	0.11	0.28	0	0	0	0	0	0	0	5.2	0	4.1	0	1.4	2	0.27	0.53	0	0.76	2.72	0	0	0	1.73
RvD2	6.7	3.9	0	0	0	10.7	0	0	0	14	0	0	0	0.35	0	0	1.16	0.23	0	0.2	0	0	0	0	0	33.4	0	0	0	0	0.72	8.38	13.63	14.26	7.26	5.21	10.01
RvD3	0	0.3	0.3	0	1.7	0	0	0.2	0	0	0	0	0.06	0	0	0	0	0	0	0	0	0	0	1.6	1.1	3.1	0.5	0.6	0	0	0.1	0	0	0	0	0.36	0
RvD4	0.7	0	0	0	0.5	2.3	0.7	2.2	11.4	0	0.27	0	0.09	0.09	0.16	0	1.7	8.07	0	0	0.15	0.4	5.1	0	1	18.2	1	0	0	0.43	0.18	1.35	2.07	0	0	5.52	2.55
RvD5	3.8	10.8	0	4.4	9	0	6.9	4.2	6.5	9	0.19	0.46	0	0	0	0.21	0	0	0	0.41	0	0	12.5	21.4	6.6	12.4	2.6	2.6	0	31.08	0	1.22	6.02	0	0	0	0
RvD6	2.2	0	0	0.8	0	0	2	0.5	0	3	0.54	0	0.12	0.29	0.22	0.13	0	0.23	0	0.25	0	0	1.9	1.2	2.3	1.1	0.3	1.1	0	0	0	0	9.11	0	0	2.11	0
AT-RvD1	1.4	2.7	3.1	0	0	0	0	0.4	0	2.4	0.7	2.23	0	0.18	0	1.96	0.16	1.06	0	0.27	0.16	0	7.9	0	0	0	0	1.2	0.61	0.86	0	0	1.16	0	0	3.59	2.96
AT-RvD3	0	0	0.6	0	0	0	0	0	0	0.5	0	0	0	0.05	0	0	0	0	0	0	0	0	0	2	0.9	0	0	0	0	0	0	0.47	0	0	0	0	0
PD1	0	0	0	0	0	1.1	0.6	0	0	0	0	0.49	0.24	0	0.39	0	0	1.45	0.6	0.48	0.69	0	0	0	4.9	2.3	0.3	4.6	0.31	0.42	0.53	0	0	0	2.56	4.37	0
AT-PD1	0	0	0	0	0	0	0	0	0	0	0	0	0	0.14	0	0.38	0	0	0	0.16	0	0	0	0	1.1	0	0	0	0	0.43	0.04	0	0	2.2	0.8	0	0
10S,17SdiHDHA	1.2	0	0	2.4	0	1.9	0	0	0	0	0	0	0	0	0.29	0	0.27	0.34	0	0.28	0	0	0	0	4	0	0	0	0	0	0.35	1.81	12.35	0	0	0	0.63
22OHPD1	0	0	0	0	0	0	0	0	0	0	0.45	0	0	0	0	0	0	0	0	0	0.2	0	0	0	0	0	0	11.7	0	0	0	3.41	7.02	0	0	0	0
PCTR1	0	0	0	0	0	0	0	0	0	0	0	0	0	0	0	0	0	0	0	0	0	0	0	0	0	0	0	0	0	0	0	0	0	0	0	0	0
PCTR2	0	0	0	5.3	3.6	0	0	5	0	0	0	0	0	0.85	0	0.76	0	0	0	0	0.96	0.72	0	39.6	2.6	0	0	0	0.93	1.43	0	0	0	0	0	0	0
PCTR3	2.9	0	43.3	51	0	43.5	7.5	129.2	0	0	0	0	0	0	2.75	0	0	0	0	0	0	0	0	101.9	0	0	0	0	0	0	0	0	0	0	0	0	0
7S,14S diHDHA	0	17.2	0	0	0	40.7	0	0	0	0	2.24	0	0	1.71	0	0	0	0	0	0	1.09	1.57	0	14.8	0	31.8	0	0	3.82	0	5.97	2.97	7.56	0	12.62	0	2.99
Maresin2	0	4.8	1.4	0	0	0	0	0	0	0	0	0	0	0.23	0	0.57	0	0	0	0	0	0	0	4.7	0	0	0	0	0	0	0	2.96	14.45	0	0	0	0
4,14-diHDHA	1	0	0	0	1.6	4.3	0	0	0	0	0.63	1.05	0.27	0	0.36	0.55	0	0.24	2.55	0.39	0.21	0.72	0	9.8	3.7	0	0	0	0.26	1.3	0	0	17.8	0	0	4.76	0
14-oxo-MaR1	0	0	0	0	0	0	0	0	0	0	0	0	0	0	0.21	0	0	0	0.23	0	0	0	1.8	6.2	8.8	0	0	0	0	0	0	0	0	0	0	0	0
22-OH-MaR1	0	0	0	0	0	0	0	3.1	5.5	0	2.44	2.69	0	0	0	0	0	0	0	0	0.41	0	0	0	0	0	0	0	0.84	1.85	0	6.3	0	0	7.02	0	20.8
MCTR1	0	0	0	0	0	0	0	0	0	0	0	0	0	0	0	0	0	0	0	0	0	0	0	0	0	0	0	0	0	0	0	0	0	0	0	0	0
MCTR2	0	0	3.7	4.2	3.5	0	1.5	2.2	0	0	0	0.65	0	0	0	1.04	3.25	1.13	0	0	0	0.68	0	23.1	0	0	0	0	0.68	2.08	0.96	0	0	4.46	2.48	11.91	1.37
MCTR3	2.5	0	36.1	51.5	10.6	25	4.6	0	3.9	15.3	1.22	1.84	0	0	0.96	0	0	1.44	0	0	0	0	0	53.2	0	13.1	0	0	0.46	0	0	0	0	0	0	0	0
RvT1n3 DPA	0	0	8.6	0	0	0	0	0	0	0	0	0	0	0	0	0	0.19	0	16.23	0	0	0	0	0	5.9	0	0	0.8	0	0	0	0	0	0	0	0	0
RvT2n3 DPA	0	3.1	1.9	0	0	0	2.7	0	38.5	4.4	2.1	0	1.95	2.41	1.37	2.72	1.89	2.62	2.39	1.81	1.99	0	1.8	0	0	10.2	0	0.6	30.4	1.9	2.05	0	0	1.68	0.52	0.79	0
RvT3n3 DPA	0	0.3	0	0	0	0	0	0	0	0	0	0	0	0	0	0	0	0	0	0	0	1.17	1.1	1.6	0	1.6	0	1.2	1.66	0	0	0	0.93	0.88	0	0.8	2.27
RvT4n3 DPA	0.9	0	0.9	0	0	0.7	1.6	0.4	0	0	0	0	3.32	0	0	0	2.16	0	0	0	0	0	0.6	0	1.9	0	0.4	0.8	0	0	0	0	0	0	2.32	0	1.38
RvD1n3 DPA	4.5	2.6	3.9	19.9	2.1	1.3	3.5	2	6.6	4.7	0	1.22	0.16	0.37	0	6.27	0.28	2.94	0.86	0.26	0.12	0	3	5	7.5	11.3	4.6	8.3	10.96	0.72	0.6	0	0	0	0	0	0
RvD2n3 DPA	5.6	0	4.6	23.4	0	0	0	0	0	0	0	0	0	0	0.32	0	0	0	1.51	0.12	0	0	0	11.6	0	0	0	0	0	0	0	0.75	0	0	0	0	0
RvD5n3 DPA	2.5	0	2.6	39.3	6.1	11	0	0	4.7	0	0	0.74	0.56	0	0	0	0	0	0	0	0	0	0	7.3	0	0	0	1.6	0	0	0.8	13.58	12.97	3.12	2.87	0	0
PD1n3 DPA	1.4	0	0.9	0	0	2.6	0	0	0	0	0	0	0	0	0	0.13	0	0	0	0	0	0	0	3.8	3.7	0	0	0	0	0	0	1.01	0	0	0	0	0
10S,17S-diHDPA	0.6	2	0	0	0	0	0	0.8	1	2.2	0	0	0	0	0	0	0	0.68	0	0	0.36	0	4.4	6.1	3.4	0	0	0	0	0	0.39	0	0	0	0	0	0.92
MaR1n3 DPA	0	0	0	0	0	0	0	2.1	0	0	0	0.39	0	0	0	0	0	0	0.77	0	0	0	0	0	8.5	0	0	0	0	0	0	0	0	0	8.62	0	0
RvE1	0	0	7.5	4.4	0	3.1	0	0	3.8	0	0	0.26	0.23	0.28	0.17	0.5	0	0	0	0.2	0.79	0	0	0	0	0	0	0	0.26	0	0	0	0	0	0	0	0
RvE2	1.5	0	0	0	0	0	0	0	0	0	2.09	3.08	0.65	0	0.33	0.55	0	0.71	0	5.73	1.47	1.47	0	0	0	0	0.3	0	0.97	2.81	1.31	10.1	21.74	8.11	4.57	4.73	0
RvE3	0	0	6.1	0	0	0	1.2	0	0	0	0	0.58	0	0	0	0.41	0	0	0.91	0.72	0.26	0.32	0	8.7	0	3.6	0	5.8	0	0.86	1.86	0	0	0	0	0	0
LXA4	0	0	3.5	0	0	1.6	0	0	0	0	0	0	0	0	0.03	0.05	0	0.02	0	0	0	0.03	0	0	0	0	0.3	0	0.03	0.07	0	0	0	1.47	0	0	0
LXB4	0	3.7	0	0	0	0	118.5	0	0	0	0	0	0.22	0	4.47	0	0	0	6.58	0	0	0	0	29	0	0	0	0	0	0.09	0	10.81	0	0	0	15.25	2.43
5,15-diHETE	12.6	38.2	13.8	21.9	24.7	159.2	44.4	38.6	21.2	22.8	4.22	1.62	1.84	2.71	0	0	2.09	6.83	0	8.08	0	0	62.6	69.7	67.4	47.9	25.2	13.3	0	2.53	2.45	2.17	5.81	2.61	0	1.68	2.13
AT-LXA4	1.5	1.2	0	0	0	0.8	0	0	0	0	0.14	0.24	0.16	0.27	0.12	0.55	0.65	0.3	0.52	0.17	0.45	0.05	3	16.9	0	0	0.3	0.6	0.33	0.63	0.31	3.92	10.65	6.74	9.91	0	3.87
AT-LXB4	9.9	0	0	0	4.1	0	0	2.7	7.6	4.9	1.35	0.62	0.98	0.81	0.55	0.42	2.05	1.16	0	2.22	1.27	1.17	17.9	0	0	0	3.2	3	0.44	0.32	2.35	0	0	0	0	0	0
LTB4	37.8	33.2	16.1	8.4	41.9	25	8.2	34.2	30.8	300.5	4.38	12.41	40.41	0.58	3.94	2.27	11.32	3.16	30.29	0.96	15.43	0.63	92.7	92.2	27.6	46.9	10	16.9	3.34	2.83	4.39	44.67	101.75	183.73	91.68	30.96	134.32
5,12 diHETE	0.6	0	0	0.6	2.9	2.4	0.4	0	0.9	0	0	0	0	0.11	0	0	2.33	0	0	0	0	0.18	0	6.6	8.8	6.6	0	0	0	0.27	0	10.31	36.06	30.43	0	7.5	0
20-OH-LTB4	9.4	5	5.4	10	34.6	17.5	6.6	11.4	12.1	408.8	1.49	5.25	28.09	0.11	1.6	2.04	3.31	0.33	39.23	0.19	2.42	0.19	30.9	50.6	6.1	106	2.9	10.8	1.75	1.04	2	30.64	113.03	104.32	19.4	31.24	49.28
20-COOH-LTB4	4.5	1.7	1.3	6.7	3.4	3.2	4.8	0.7	2.2	19.4	0.06	0.78	2.85	0	0.72	0.23	2.52	0.12	3.16	0	1.25	0	12.6	12.1	16.1	51.5	0.2	0.5	0.21	0.26	0.17	6.72	34.98	6.38	3.04	4.15	13.42
6-trans-LTB4	1.2	1.8	1.5	0	2.1	1.4	1.1	1.1	1.2	9	0.14	0.16	1.57	0.12	0.45	0.34	0.89	0.36	0.85	0.24	0.91	0.08	3.8	6.6	3.5	2.2	0.2	0.3	0.06	0.37	0.75	2.21	7.66	8.65	4.33	0	6.64
12-epi-6-trans-LTB4	2.1	2.8	0.6	0	3.7	2.5	1.2	2.1	2	9.6	0	0.27	1.79	0	0.38	0	0.92	0	0.96	0	0.74	0.08	6.2	7.8	4.7	2.7	0.4	0.8	0.07	0.27	0.42	7.33	34.84	20.57	9.53	8.98	10.33
LTC4	0	3.9	7.8	5.6	7.1	10.8	2.3	16	8.3	39.5	4.3	6.35	275.51	0	0	0	33.61	64.85	36.86	0	0	0	16.2	0	1.1	11.1	4.2	0.8	0	0	0	7.71	14.76	58.14	24.71	0	7.34
LTD4	0	0	1.8	0	0	6	2.1	5.3	3.6	21	0.41	6.56	76.24	0	2.09	2.34	13.19	11.47	5.68	0	3.24	0.71	10.2	0	7.6	3.9	1.6	4.1	0	0	1.26	9.23	9.17	18.18	19.84	12.2	6.97
LTE4	18.7	12.7	1.8	6.7	48.3	5.4	2.7	6.4	22.1	14.8	24.12	80.84	227.37	12.24	35.12	16.67	81.38	10.51	63.34	2.85	78.99	11.32	110.5	149.2	91.6	10.1	4.2	7.3	18.55	30.12	34.89	22.32	63.34	15.96	13.46	13.59	63.64
PGD2	4.2	9	3.1	0	2.9	5.1	1.1	0.8	1.4	0	0.74	0.82	0.48	0.61	0	0	2.13	0	1.07	0.95	0.55	0	3.5	5.3	2.3	12.5	4.1	1.2	0.41	0.25	0.4	9.42	9.26	6.98	9.66	1.75	3.89
PGE2	19.9	7.7	2.2	38	3.2	3.8	7.9	0	4	1.6	1.38	0	0.66	0.92	2.08	0	6.11	0	0	2.46	0.31	0.71	3.8	9.7	1.8	20.5	2.9	2.6	0.46	1.11	0	5.45	10.39	10.24	11.37	0.79	3.65
PGF2a	12.3	5.9	4.3	15	4.5	0	9	2.6	8.5	5.4	0.81	1.51	0.42	0.25	0.27	1.9	0.62	1.51	21.43	0.68	1.97	0	14.6	11.5	1.8	38.5	28.1	10.1	1.28	2.25	0.45	22.47	60.82	59.27	15.44	0	0
TXB2	5.5	1.8	2.1	0	5.1	1.6	15.4	2.1	10.9	2.5	16.17	197.08	4.14	4.52	34.62	95.12	205.1	27.72	0	98.44	3.62	69.11	1.8	0	0	65.9	6.7	19.1	74	93.4	4.71	12.61	0	19.55	23.48	0	14.61

## Sheet: Fig 4
Lipid mediator profiling - Raw Data - Post Treatment (Fig 4A, B, C, D)
	PL001	PL002	PL003	PL004	PL005	PL006	PL007	PL008	PL009	PL010	PL011	PL013	PL014	PL015	PL017	PL018	PL019	PL021	PL022	PL023	PL024	PL025	PL026	PL027	PL028	PL029	PL030	PL031	PL032	PL033	PL034	PL035	PL036	PL037	PL038	PL039	PL040	PL043	PL044	PL045	PL047	PL049	PL051	PL054
RvD1	0	0	0	0	0	1.5	0	0	0	0	0	0	0	0	0	0.9	0	0	0	0	0	0	0	0	0	0	0	0	1.7	0	2.6	1.5	0.8	1	0	1	0	1.2	0	0	0	0	0	0.4
RvD2	9.6	0	3.8	0	0	0	0	0	3.9	0	0	0	0	4.6	0	0	0	0	0	0	4.4	0	0	0	0	0	0	0	0	0	2	0	0	0	0	0	0	0	0	0	0	0	0	1.2
RvD3	0.9	0.1	0.6	0.9	0	0	0	0	0	0	0	0	0	0.6	0	0	0	0.1	0	0	0	0	0	0	0	0.4	0	0	0	0	0	0	0	0	0	0	0	0	0	0.4	0	0	0	0
RvD4	6	0.6	0	0	0.6	4.8	1.1	0	0.5	0.5	0	0	0	1	0.9	0	0	0.5	8.7	1.3	4.3	2.9	0.6	1.5	0	0.6	0.7	0	0.6	0	1.5	1.2	0.8	0.8	0.8	0.3	0.8	0	1.3	1.2	0.7	4.7	0.9	0.1
RvD5	0.9	0.6	0	0.5	0	0.9	0	0	0.5	0	0	0.3	0	0	0	0	1.4	0	0	0	0.4	0	0	0	0	0	2.7	0	0.5	0	1.7	0	0.4	0	1.1	0	0	0	0.3	0	0	0.4	0.3	0.7
RvD6	1.8	0.5	0.9	1.2	1.5	0.8	0.6	1.3	0.4	0.4	0	0	1.2	0.3	0	0	0	0	0.5	0	0	0.5	0.4	0	0.5	0.3	0.9	0	1	1.7	0	1.5	0.6	1.8	1.1	0	0.6	0.3	0.3	0	0	0.3	0	0
AT-RvD1	0	0	1	0	0	1.4	0	1.1	0	0	0	0	0	0	0	0	0	0	0	0	0	0	0	0	0	0	0	1	0	0.4	0	1.7	0	1.4	0	0	0	0	0	0	0	0	0	0
AT-RvD3	0.8	0.2	0	0	0	0	0	0	0	0	0	0	0	0	0	0	0.4	0.1	0	0.4	0	0	0	0	0	0	0	0	0.4	1.2	0	0	0	0	0	0.2	0	0	0	0	0	0	0	0
PD1	4.4	3.7	1.8	1.3	1.5	1	1.4	1.7	0.9	0.8	0.5	0.6	1.1	0.6	1.2	0	0	0	0	0.8	1	0.9	1.5	1	0	1.7	1.1	0.9	0	0	0	2.7	0	0	3.7	0.4	0.8	0.7	0.6	0	0.6	0	2.5	0.5
AT-PD1	0	0	0	0	0	0	0	1.3	0	0	0	0	0	0	0	0.6	0.7	0	0.6	0	0	0	0	0	13.8	0.4	0	0	18.1	0.9	3.8	23.2	2	20.7	3.3	3	1.1	0.8	1	19.2	1.9	1.4	0.6	0.9
10S,17SdiHDHA	4.7	0.6	0.5	0.4	0.8	0	0.5	0.9	0	0.4	0	0	0	0.5	0.4	1	1	0.6	0.5	0.5	0	0.4	0	0	8.8	2.5	0	1.2	23.8	2.7	3.6	34.8	3.4	46.7	15.4	0.7	1	0.8	0.6	17.9	1.9	1.5	0	1.1
22OHPD1	0	0	0.6	0	0	0	0	0	0	0	0	0	0	0.8	0.6	0	0	0	0	0	0	0	0	0	0	0	0	0	0	0.9	0	0	0	0	0	0	0	0	0	0	0	0	0	0
PCTR1	0	0	0	0	0	7.9	0	0	0	0	0	41.4	0	0	0	11.5	0	0	0	0	0	0	0	0	0	0	0	0	0	0	0	0	0	0	0	0	0	0	0	0	0	0	0	0
PCTR2	0	0	0	0	0	0	0	0	0	0	0	2.4	0	0	1.5	1.4	0	1.9	1	0	0	0	1.3	0	0.8	0	0	0	0	0	0	0	0	0	0.8	0	0	0	0	0	0	0	0	0
PCTR3	0	0	0	0	0	0	0	0	0	0	0	0	0	0	0	0	0	0	0	0	0	0	0	0	0	0	0	0	0	0	0	0	0	0	0	0	0	0	0	0	0	0	0	0
Maresin1	6.9	9.5	2.6	6	8.4	3.1	6.9	20.8	8.3	6.8	0	0	27.8	7.9	0	0	18.6	8.3	5.2	0	0	4.6	3.8	7.3	0	1.7	19.6	10.8	0	9.9	3.7	5	10.5	16.6	5.5	0	16.4	1.4	0	6.6	6.1	2.2	1.9	2.5
7S,14S diHDHA	2.2	8.8	3.3	0	0	2.7	0	0	6.5	0	0	0	0	0	2.1	0	18.5	0	6.1	0	0	3.8	0	0	3.7	2.1	0	0	0	6.2	0	3.4	3.8	6.7	8.4	0	5.7	0	0	2.6	3.2	2.5	5.1	0
Maresin2	9.9	0.8	0	0	0	1.2	2.6	0	2.1	0.6	0	0	0	0	0	0	0	0	0	0	0	0	0	0	0	0	0	0	0	0	0	0	0	0	0	0	0	0	0	0	0	0	0	0
4,14-diHDHA	89.1	3.3	1.4	3	0	0.9	2.6	0	0	0	0	0.6	0	0	0	1.9	0	0	1.6	0.8	0	0	0	0	0	0	0	3.1	2.5	3.9	1.2	1.8	4.9	0	2.8	0.8	0	0	0	1.6	0	0.9	0	2
14-oxo-MaR1	0	0	0	0	0	0	0	0	0	0	0	0	0	0	0	0	0	0	0	0	0	0	0	0	8.7	0	0	0	9.4	0	0	8.6	1.5	9.3	1	0.9	0	0.6	0.7	6.4	1.7	0	0	0
22-OH-MaR1	0	0	0	18.8	0	0	0	0	0	0	0	0	0	0	0	0	0	0	4.1	0	3.4	16.6	3.4	7.7	5.6	0	0	0	0	0	0	0	0	0	0	0	30.2	0	0	5	0	0	0	0
MCTR1	0	0	0	0	0	0	0	0	0	0	0	0	0	0	0	0	0	0	0	0	0	0	0	0	0	0	0	0	0	0	0	0	0	0	0	0	0	0	0	0	0	0	0	0
MCTR2	1.3	0	0	0	0	0	0	2.3	3.7	1.7	2.8	1.3	1.6	0	1.4	1.3	1.3	3.4	0	0	0.7	3.3	0	0	0	0	0	0	0	0	0	0	0	0	0	0	1.3	0	3	0	0	0	0	0.4
MCTR3	6.6	2.3	0	0	0	11.5	4	0	10	6.7	0	3.4	0	0	2.4	0	20.2	12.7	0.9	5.3	0	0	3.5	0	0	0	0	0	4.1	4.8	7.6	0	11.7	0	0	0	0	10.8	17.7	3.3	20.2	0	0	0
RvT1n3 DPA	0	0	0	3	0	0	0	0	0	0	0	0	0.8	0	1.6	0	0	0	0.8	0.9	0	1	0	0	1.1	0	0	0	0	0	0	0	0	1.8	0	0.4	0	0	0.8	0	0	0	0.9	0
RvT2n3 DPA	0	0	0	0	0	0	0	0	0	0	0	0	0	0	0	0	0	0	0	0	0	0	0	1.1	0	0	0	0	0	0.4	0	0	0	0	0	0	0	1.2	1.2	0	0	0	0	0
RvT3n3 DPA	0	0	0	0	0	0	0	0	0	0	0	0	0	0	0	0	0	0	0	0	0	0	0	0	0	0	0	0	0	0	0	0	0	0	0	0	0	0	0	0	0	0	0	0
RvT4n3 DPA	1.8	0	0.7	0	0	0	0.9	0	0	0.3	0.4	0.3	1.1	0	0	0.5	1.5	0	0	0	0	0	0.3	0	0	0.7	0	0.7	1.9	0.9	0.8	4.2	0.6	2.7	1.1	0.3	0	0.6	0.3	1.2	0.4	0	0	0.3
RvD1n3 DPA	1.3	3.2	1.3	0	5.4	1.9	0.9	1.1	0	0	1.5	1.6	1	0	0.9	0	0	0	6.3	0	0	0	1.6	1.6	2.4	0	0	0	0	1	0	2.4	1.2	1.5	3.4	0	1.7	1.5	0	2.6	0	0	0	2
RvD2n3 DPA	0	1.5	1.2	3.1	0	1.6	0	3.7	2.1	2.7	1.6	4.7	1.9	1.5	1.5	4.3	3.9	0	1.3	1.3	0	1.5	0	0	1.6	0.9	0	0.9	1.2	1.8	1.2	5.3	0.6	9.6	0	0	1.2	2.6	0	1.4	1.1	0	1.6	0
RvD5n3 DPA	2.9	0.9	3.8	0.7	2.9	0	0	2.5	2.9	0.5	1.9	0.4	2.5	0.2	1.9	1.9	1.8	0.2	0	0.6	0.8	0.8	1.1	0.8	1.2	0.9	0	4.3	2.1	0.5	2.7	1	2.1	2.3	0	0.3	0.6	1.5	0.8	1.4	0.7	0.6	2.4	0.1
PD1n3 DPA	0.9	0	0	0	0.8	0.5	0.4	0	0	0	0	0.5	0	0	0.5	0.5	0.7	0.6	1.1	1.3	0.5	0	0.3	0	0.9	0.6	0	0	0.8	0	1.5	0	0	1	0	0	0.5	0	0.3	0.7	0.4	0	0	0.5
10S,17S-diHDPA	0	0	0	0.4	0	0.5	0	1.4	0.6	0	0	0	0	0	0	0.5	0	0.5	0.3	1	0	0	0.4	0.6	0	0.3	0.9	1.5	0	1.3	0	0	0	0	0	0	0	0	0	0	0	0	0	0
MaR1n3 DPA	0	0	0	0	0	0	0	0	0	0	0	0	0	0	0	0	0	0	0	0	0	0	0	0	0	0.6	0	0	0	0	0	0	0	1.1	0	0	0	0	0	0	0	0.5	0	0
RvE1	0	0	1.8	0	0	0	0	0	0	0	0	0	0	0	0	0.6	0	0	0	0	0	0	0	0	0	0	0	0	0	0	0	0	0	0	0	0	0	0	0	0	0	0	0	0
RvE2	14.1	6.7	7.1	0	11.8	4.6	10.2	11.8	7	4.3	0	4.3	0	0	0	18.2	0	6.3	4.8	0	0	0	4	14.6	4.7	1	6.5	1.6	5.9	0	24	7.6	0	8.6	2.3	3.4	2.4	0	0	0	0	0	2.9	2.9
RvE3	5.9	0	0	0	0	1.3	0.8	1.5	0	3.8	0	0	0	0.8	0	0.8	1.9	2.1	0	0	0.9	1	0	0	0	1	1.7	1.2	2.1	0	0	0	1.5	3	1.1	0	1	0	2.1	1.5	0.7	1.1	0	0
LXA4	0	0.4	0.4	0.1	0	0	0.1	0.3	0.3	0.2	0	0	0	0	0	0	0	0.2	0.1	0	0	0	0.2	0.3	0.2	0	0	0	0.3	0	0	0	0	0	0.4	0.3	0.2	0	0	0	0	0	0	0.2
LXB4	0	0	0	0	0	0	0	0	0	0	0	0	0	0	0.6	0	1.9	0.6	0.4	0	0	0	0	0	0.4	0	0.7	0	0.5	3.9	0.5	0	0	0	0.5	0	0.5	0.3	0	0	0	0	0	0
5,15-diHETE	166.6	5.8	9.5	10.8	13.5	7.2	27.5	14.8	18.7	11.4	23.3	19	21.8	19.4	15.6	153.2	46.8	35.1	10.8	22.6	15.2	6.5	11.3	7.4	19.3	15.5	0	14.8	18.1	16	37.1	18.4	8.9	58.7	45.8	8.4	20.3	32.4	24.9	58.5	38.6	12.2	21.9	16.2
AT-LXA4	2.3	1	0.2	0	0.5	0.7	0.5	0	0.4	0.5	0.3	0.6	0.7	0	0.7	0.5	2.9	0.3	0.3	0	2	1.2	0.3	2.6	0	0.7	1.1	0.4	0.7	8.2	5.7	0.5	4.5	0.4	1.6	1.1	0.5	0.9	0.6	0	1.3	0.6	1.7	1.7
AT-LXB4	7.2	10.6	3.3	0	8.5	3.6	1.7	5.4	8.7	7.7	9.6	3.6	4.3	5.8	5.2	7.7	0	4.8	6.3	0	3.2	9.3	3.7	6.5	7.4	0	3.9	7.1	7.6	8.9	21.7	5.4	10	8.5	5.9	22.2	15.8	8.4	8.6	2.7	11.4	5.8	1.4	7.8
LTB4	92.2	221.2	89.5	51.9	10.5	52.5	5.2	22.2	28.3	0.7	10.6	3.9	2.7	25.5	111.6	9.8	12.4	1.8	43.1	25.1	80.8	88.5	155.4	72	10.7	37.4	144.4	16.8	36.5	8.4	792.4	12.2	126.6	27.9	12.2	36.6	60.1	22.4	53.6	28.1	106.8	488	4.5	4.1
5,12 diHETE	9.6	0	0	0	1.1	0	0.4	1.4	1.1	0.3	0	0.3	0	0	0	0.4	0.5	0	0	0.4	7.9	15.1	0	0.9	0	0	3.2	0	0	3.1	0	3.6	0	3.1	3	0	0	0	0	0.8	0	0	0	0.8
20-OH-LTB4	9.4	147.6	17.4	58.6	1.2	3.7	1.1	1.5	12.7	0.2	1.2	1.4	1.7	10.8	37.7	1.6	3.3	0	16.6	14.3	127.1	25.3	52.6	17.3	0.7	33.1	62.7	0.6	18.9	0.9	217.9	2.3	143.1	0.7	1	11.2	17.1	7.9	21.1	7.4	46.4	226	1.7	0.2
20-COOH-LTB4	0	0.2	0	0.2	0.1	0	0.1	0.3	0	0.1	0.1	0.1	0.2	0.2	0	0.1	0.3	0	0.2	0	0.3	0.5	0	0.1	0	0.4	0.7	0	0.4	0	5.7	0.1	0	0	0	0	0	0	0.1	0.3	0.6	0.1	0	0
6-trans-LTB4	4.8	4.5	2.7	1.4	0.4	2.1	0.2	1.7	1.9	0	0.2	0.2	0.5	1.1	3.4	0.4	0.6	0	1.8	1	1.9	2.3	3.3	3.9	0.3	0.5	4	1	1.4	0.9	62.8	0.3	6	0.5	0.7	1.4	2	0.6	0.8	0.4	3.3	8.1	0	0.7
12-epi-6-trans-LTB4	5.7	5.5	2.6	1	0.7	2.2	0.5	5.2	2.8	0.3	0.6	0.2	0.6	0.8	3	0.7	0	0	2.6	1.1	2.2	2.1	3.1	3.8	0.4	0.9	3.9	1.1	2.3	0.9	38.7	0.8	6.3	2.4	1	1.4	2.3	0.9	1.3	1.9	4.7	11.9	0.4	0.4
LTC4	0	28.7	0	25.5	0	16.6	0	0	0	0	30	0	0	7.6	89.8	5.1	0	5	17.4	90.5	7.8	10.8	19.7	0	2.1	0	0	8	9.4	0	10.9	0	0	0	0	0	95.8	37.5	55.8	60.3	31.6	32.6	0	0
LTD4	0	19.3	8.9	8.8	2.9	9.6	1.7	1.2	8.9	0	7.4	1.7	0	5.6	39.9	3.3	3.3	0	11.1	10.7	2.3	6.4	23.6	2.2	1.8	3.7	0.8	5.9	3.7	1.4	6	3.5	3.5	1.9	0	1	15.8	9	17	8.8	13.2	4.7	0	0.7
LTE4	24.2	244	46.4	35.8	3.4	17.4	3.1	3.2	18.3	1.4	6	1.8	0	30.2	78.5	2.1	12.7	2	68.2	32.6	47.5	35.7	81.6	42.7	12	29.9	239.5	18.1	71.9	7.5	753.6	21.5	232.3	21	19.7	60.4	44.9	6.8	22.5	6.4	14.6	176.8	4.7	5.9
PGD2	32.8	12.2	6.7	5.7	0.9	3.6	2	8.2	4.1	3	1.4	0.5	6.7	2.9	14.8	43.9	8.1	2.1	3.7	5.9	6.9	2.4	2.9	11.6	2.5	1.7	4.8	1	13.5	72.5	80.7	4.4	8.8	3.2	1.7	4.6	2.4	1.9	2	1.2	1	3.2	3	3.6
PGE2	46.7	13.2	7.3	5.9	2	4.9	1.4	10.3	2	1.3	1.3	0	5.3	2.9	27.7	88.2	5.9	2.9	5.5	6.1	15.5	4.1	4.8	24.2	2.8	1.5	5.9	2.4	28.9	17.2	77.3	4.3	10.9	4.3	0	23.4	2.5	2.8	2.4	0.9	1.6	4.2	2.8	5.9
PGF2a	26.1	15.8	0	6.8	11.7	5.4	3.1	15.2	10.5	3.7	7	8.5	0	6.5	26.5	58.3	7	1.8	11.1	0	15.7	5.3	6.9	19.4	3.8	7	20.5	5.1	37.7	25.8	45.4	23.9	30.7	18.3	6.4	3.4	3.9	5.8	5.4	0.5	7.2	0.5	5.2	3.5
TXB2	1809	64.3	384.3	75.6	23.1	55	66.2	74.7	20.3	59.4	7.6	0	18.7	46.1	51.1	71.8	268.2	1.5	340.1	49.9	215.4	16.5	888.8	337	152.4	35.9	16	0	1411.8	15.5	591.5	29.2	116.6	0	0	133.9	19.8	256.6	8.9	6.2	53.4	200.7	4.4	9.9

## Sheet: Suppl Fig 5
BASELINE Blood Data - PEAC/Lipidomics (Suppl Fig 5)					n=104
Anon ID	Hb	WBC	Platelets	Neutrophils	Lymphocytes	Responses	Pathotype
PL001	9.4	10.6	534	7.4	2.0	Responder	Lymphoid
PL002	14.6	6.6	245	4.1	1.6	Responder	Fibroid
PL003	13.3	7.9	305	5.8	1.3	Responder	Myeloid
PL004	13.5	9.4	276	7.3	1.5	Responder	Lymphoid
PL005	12.2	9.0	348	6.1	2.1	Responder	Lymphoid
PL006	12.4	5.3	341	3.0	2.0	Responder	Lymphoid
PL007	12.1	12.1	293	8.0	3.1	Responder	Lymphoid
PL008	13.1	9.8	357	7.5	1.3	Responder	Myeloid
PL009	10.0	8.4	236	6.0	1.3	Responder	Lymphoid
PL010	12.5	7.6	295	7.5	1.8	Responder	Lymphoid
PL011	134	5.2	227	2.8	1.8	Responder	Fibroid
PL012	136	7.7	392	4.9	2.2	Responder	Fibroid
PL013	110	7.6	224	5.8	1.1	Responder	Myeloid
PL014	125	10.8	250	8.3	0.9	Responder	Myeloid
PL015	99	6.5	350	3.4	2.5	Responder	Fibroid
PL016	120	7.1	320	5.0	1.6	Responder	Myeloid
PL017	147	7.6	190	4.1	2.7	Responder	Fibroid
PL018	13.3	9.7	298	6.8	1.9	Responder	Myeloid
PL019	11.9	6.8	316	4.8	1.4	Responder	Myeloid
PL021	127	5.3	416	2.3	2.3	Responder	Myeloid
PL024	156	5.1	318	3.1	1.4	Responder	Lymphoid
PL025	152	8.4	227	5.6	1.9	Responder	Fibroid
PL026	13.2	11.0	303	8.1	2.2	Responder	Myeloid
PL027	14.2	6.2	204	2.8	2.7	Responder	Lymphoid
PL028	13.7	7.0	559	4.6	1.6	Responder	Fibroid
PL029	1.1	7.8	332	5.2	1.6	Responder	Fibroid
PL034	12.8	8.5	343	5.6	2.0	Non_Responder	Lymphoid
PL035	12.6	8.4	376	4.9	2.7	Non_Responder	Lymphoid
PL036	14.9	9.2	242	5.8	2.9	Non_Responder	Fibroid
PL037	9.6	7.4	155	3.6	2.7	Non_Responder	Myeloid
PL038	13.4	12.7	203	8.3	2.3	Non_Responder	Myeloid
PL039	13.1	15.7	254	12.6	1.7	Non_Responder	Lymphoid
PL040	13.4	8.0	277	4.3	3.0	Non_Responder	Fibroid
PL041	13.1	8.0	517	5.4	1.9	Non_Responder	Lymphoid
PL042	10.6	5.6	273	3.6	1.5	Non_Responder	Myeloid
PL043	10.8	8.6	358	5.2	2.5	Non_Responder	Fibroid
PL044	12.8	6.3	202	3.4	2.0	Non_Responder	Fibroid
PL045	89	7.0	324	5.0	1.4	Non_Responder	Lymphoid
PL046	117	6.6	376	4.2	1.8	Non_Responder	Lymphoid
PL047	132	4.6	198	2.3	1.8	Non_Responder	Fibroid
PL048	125	8.0	415	5.2	1.9	Non_Responder	Myeloid
PL049	127	5.9	271	3.5	2.0	Non_Responder	Fibroid
PL050	11.3	6.9	290	3.7	1.7	Non_Responder	Myeloid
PL052	11.5	11.5	418	9.8	1.3	Non_Responder	Myeloid
PL053	11.8	8.7	394	5.7	2.2	Non_Responder	Lymphoid
PL054	12.1	8.4	432	3.9	3.5	Non_Responder	Fibroid
PL093	12.3	8.2	301	5.2	1.6	Responder	Ungraded
PL094	12.6	6.1	252	3.7	1.9	Responder	Ungraded
PL095	14.8	6.9	353	4.5	1.8	Responder	Fibroid
PL096	12.8	8.8	325	5.2	2.6	Responder	Fibroid
PL097	12.6	8.9	219	6.6	1.8	Responder	Ungraded
PL099	96	9.1	305	6.4	1.9	Responder	Ungraded
PL100	130	4.6	267	2.6	1.5	Responder	Myeloid
PL101	12.4	5.0	293	2.7	1.8	Responder	Fibroid
PL102	13.8	6.6	193	4.0	1.6	Responder	Lymphoid
PL103	14.4	3.4	228	1.9	1.1	Responder	Fibroid
PL104	13.1	10.2	261	6.8	2.1	Responder	Myeloid
PL106	14.6	7.5	250	5.0	1.8	Responder	Lymphoid
PL114	11.0	8.4	287	5.7	1.9	Responder	Fibroid
PL115	14.9	8.1	184	5.3	2.0	Responder	Myeloid
PL117	11.0	7.3	342	3.7	2.7	Responder	Lymphoid
PL118	10.3	11.1	632	8.4	1.4	Responder	Myeloid
PL119	14.8	8.3	349	4.9	2.5	Responder	Fibroid
PL121	14.0	11.3	393	7.2	3.4	Responder	Myeloid
PL122	11.3	10.1	393	5.9	3.1	Responder	Fibroid
PL123	12.6	9.5	369	7.3	1.6	Responder	Myeloid
PL124	12.0	9.3	317	6.0	2.1	Responder	Myeloid
PL125	11.2	3.0	358	1.5	1.1	Responder	Lymphoid
PL126	13.5	7.9	275	5.1	1.8	Responder	Lymphoid
PL127	13.7	8.4	201	5.7	1.9	Responder	Myeloid
PL128	102	6.6	275	4.4	1.3	Responder	Myeloid
PL129	119	6.9	328	4.1	2.1	Responder	Lymphoid
PL130	14.4	4.2	250	2.9	0.9	Responder	Fibroid
PL131	8.6	6.1	384	3.8	1.5	Responder	Lymphoid
PL132	113	5.0	254	3.0	1.4	Responder	Lymphoid
PL133	121	6.8	290	3.7	2.2	Responder	Fibroid
PL134	12.6	8.2	244	5.3	2.0	Responder	Myeloid
PL135	13.3	8.0	330	5.9	1.5	Responder	Lymphoid
PL136	149	5.9	148	3.8	1.4	Responder	Fibroid
PL137	11.1	6.0	270	3.2	2.3	Responder	Myeloid
PL138	136	7.4	300	4.7	1.9	Responder	Myeloid
PL139	13.7	11.0	347	6.7	3.4	Responder	Lymphoid
PL140	12.6	5.6	228	2.7	2.1	Responder	Fibroid
PL141	11.8	5.6	279	2.6	2.4	Responder	Fibroid
PL142	9.0	5.9	462	3.6	1.7	Responder	Lymphoid
PL143	10.9	7.5	402	5.2	1.6	Responder	Lymphoid
PL144	11.8	6.2	292	4.3	1.3	Responder	Myeloid
PL145	11.6	8.2	380	4.9	2.7	Responder	Lymphoid
PL146	14.3	11.0	350	9.5	1.1	Responder	Lymphoid
PL147	10.4	6.7	342	5.5	0.8	Responder	Lymphoid
PL148	12.2	6.0	362	4.5	1.0	Responder	Lymphoid
PL149	11.4	5.7	274	3.6	1.7	Responder	Fibroid
PL150	11.8	7.4	231	4.4	4.6	Responder	Fibroid
PL151	13.8	6.3	203	3.5	1.7	Responder	Myeloid
PL152	12.0	5.9	243	4.4	1.1	Responder	Fibroid
PL153	11.5	6.2	271	4.2	1.4	Responder	Lymphoid
PL155	13.8	7.3	270	4.4	1.7	Responder	Lymphoid
PL164	12.4	10.2	347	7.0	1.8	Responder	Lymphoid
PL169	10.5	4.3	324	2.6	1.2	Non_Responder	Myeloid
PL172	13.4	9.8	374	6.2	2.8	Non_Responder	Ungraded
PL173	14.9	7.3	252	4.7	1.8	Non_Responder	Ungraded
PL174	12.9	7.4	366	4.9	1.9	Non_Responder	Ungraded
PL175	126	7.1	287	4.3	2.3	Non_Responder	Ungraded
PL176	15.6	8.5	257	4.5	3.2	Non_Responder	Myeloid

## Sheet: Suppl Fig 7
DGE_analysis_(Edge_R)_read_counts (Suppl Fig 7)
	PL001	PL002	PL003	PL004	PL005	PL006	PL007	PL008	PL009	PL010	PL011	PL013	PL024	PL093	PL094	PL095	PL096	PL097	PL099	PL102	PL111	PL112	PL113	PL114	PL115	PL116	PL117	PL118	PL119	PL120	PL121	PL122	PL123	PL125	PL126	PL128	PL129	PL131	PL136	PL139	PL140	PL141	PL031	PL032	PL034	PL035	PL036	PL037	PL038
ALOX12	546.621	350.628	147.495	267.881	187.591	259.457	761.511	308.156	566.747	555.956	432.879	111.177	143.491	688.819	248.465	319.656	357.78	321.834	116.048	233.55	262.642	363.53	450.203	174.283	248.037	403.773	424.968	671.313	441.539	426.448	429.988	336.713	317.027	333.592	353.872	139.454	148.769	186.441	81.6082	84.7169	157.433	143.476	325.041	317.528	525.22	520.335	163.807	144.041	167.574
ALOX15	341.391	1410.34	271.744	156.326	101.982	396.628	1632.23	351.319	873.644	388.739	649.329	56.5288	817.038	2731.68	229.82	464.647	311.591	235.77	279.847	1781.27	286.3	782.474	14.9723	146.796	14.3357	112.119	537.453	579.78	491.155	2187.51	599.584	1447.45	100.088	688.539	1467.9	660.281	4.22794	185.433	540.287	205.7	667.485	580.734	328.88	1001.71	602.573	593.283	155.826	941.112	1294.81
ALOX15B	15.3653	27.8387	29	10.0315	14.0766	8.16334	18.1288	37.7883	41.6166	8.55703	29.3126	8.35023	0	0	20.5391	15.2317	20.2742	33.5975	9.18706	18.1883	23.2226	15.2362	32.5704	0	16	35.9335	37.2267	29.6187	12.2519	23.1412	9.13937	12	8.18721	12	15	13.023	3	24.3554	12	3	4	6	9.40156	3	4	3.11902	5	12	51.615
ALOX5	12373	9490.99	8925	9975	6384	7879	17798	15189	10760	7475	9530	6978	3648	10465	9235	12105	6550	23229	4589	6774	21150	20013	13005	2826	8196	11215	10879	18962	10139	11981	11805	10214	12501	5319	15261	10574	1424	4069	4939	4515	2042	3887	8445	4270.99	12627	7280	6504	4677	7608
[truncated: 9 more columns]

## Sheet: Suppl Fig 8
BASELINE monohydroxylated products from all four essential fatty acid metabolomes (Suppl Fig 8)
	Responses	17-HDHA	17-HDPA	15-HEPE	15-HETE	14-HDHA	14-HDPA	7-HDHA	7-HDPA	5-HEPE	5-HETE
PL001	Responder	87.4	40.3	16.6	120.7	304.8	107	11.4	156.6	64.4	164.8
PL002	Responder	152.9	105.4	75.2	215.7	133.7	52.1	26.2	100	244	149.8
PL003	Responder	96.4	81.5	80.1	147.1	291.2	201.3	13.1	108.2	131.3	232
PL004	Responder	219.9	95.9	83.1	150.4	1059	396.7	18	68.6	131.5	385.8
PL005	Responder	87.7	58.2	0	90.8	193.2	96.9	14	82	157.6	142.3
PL006	Responder	204.6	111.1	54.4	305.7	871.4	347.3	16.7	140.4	163.1	624
PL007	Responder	156.9	58.7	37.9	89.4	736	159.5	14.3	110.9	109.8	171.5
PL008	Responder	60.4	47.1	31.1	49.6	103.9	65.8	8.9	161.8	53.6	124.2
PL009	Responder	122.7	67.7	78.7	159.1	436.3	201.9	4.9	66.2	37.9	137.7
PL010	Responder	139.1	67.6	52.9	106	224.8	87.4	13.3	88.4	88.7	210.4
PL011	Responder	88.4	91.7	26.8	253.7	208.2	178	12.7	156.4	53.1	258.1
PL012	Responder	57.5	51	45.9	98.1	29.3	16.5	5.9	264.9	90.6	183.7
PL013	Responder	34.3	39	36.2	46.4	7.6	6.1	2.8	71.3	31.3	65.2
PL014	Responder	90.9	69.2	37.8	117.6	81.5	62.4	15.8	94.5	88.9	116.7
PL015	Responder	111.4	51.8	13.4	152.1	112.4	43.3	19.1	51.5	47.5	271.4
PL016	Responder	87.8	54.7	42.9	112.9	692.3	399.5	8.9	86.6	60.3	174.4
PL017	Responder	107.4	61.1	35	203.4	103.5	57.6	13.4	151.2	69.6	228.6
PL018	Responder	107.4	65	37.9	107.2	254	58.2	13.3	85.2	35.3	105.4
PL019	Responder	95.8	128.9	91.9	79.6	84.9	38.3	30.9	102.4	211.8	168.7
PL020	Responder	67.6	30.6	28.4	75.1	45.4	16.8	6.2	95	48.2	45.6
PL021	Responder	120.8	81.8	45	73.1	489.9	172.1	20.4	123.2	202.8	133.5
PL022	Responder	96.7	82.8	39.9	81.1	402.7	209.9	13.1	95.2	119.7	134.7
PL023	Responder	107	74.5	28.4	127	87.6	34.2	14.5	153.9	116.4	94.6
PL024	Responder	539.3	227.9	164.7	600.4	5198.8	1955.3	15.5	165.7	99.9	197
PL025	Responder	154.8	159.7	51.9	119.5	202.2	72.9	26.5	61.9	61.9	200.4
PL026	Responder	93.2	68.8	50.6	192	26.8	17.9	11.1	86.9	48.6	362
PL027	Responder	36.9	60.7	32.7	204.1	19	18.2	6	120.8	50	129.5
PL028	Responder	94.4	115.7	46.9	191.5	54.6	57.3	20.5	71.4	138.8	298.1
PL029	Responder	205	139.8	82.5	135	114.4	55.7	38.7	80.9	164.9	368.6
PL030	Responder	219.7	208	147.5	335.3	83.9	52.5	24.1	93.7	176.9	467.8
PL031	Non_Responder	640.8	187.5	226.9	125.7	1688.6	389.4	80.7	48.8	397.5	135.8
PL032	Non_Responder	169.5	101.7	44.8	170.7	719.7	276.6	35.3	70.2	104.3	264
PL033	Non_Responder	182.6	141.2	84.2	237.1	268.4	86	27.4	75.3	74.1	309.4
PL034	Non_Responder	402.1	278.4	159.1	1066.8	810.5	344.5	43.7	78.5	205.6	1260.8
PL035	Non_Responder	308.5	126.6	92.4	441.5	2059	673.1	23.2	84.4	130.5	185.1
PL036	Non_Responder	204.6	158.6	107.6	410.8	2336.7	832.7	38.7	68.7	198.5	612.1
PL037	Non_Responder	241.7	189	71.8	185.9	497.5	199.4	38.2	144.2	220.5	436
PL038	Non_Responder	403.4	169.3	215.2	303.3	715.8	271.4	47.5	100.5	434	322
PL039	Non_Responder	248.6	99.3	118	237.4	1138	532	24.8	83.8	287.8	214
PL040	Non_Responder	837.5	447.6	246.5	443.7	1864.8	597.8	129.3	115.9	240.2	328
PL041	Non_Responder	58.5	75.5	42.4	200.4	208.4	229.6	10.2	53	48.6	274.9
PL042	Non_Responder	306.8	111.6	116.6	283	1754.7	548.1	41.6	66.6	280.2	793.7
PL043	Non_Responder	497.7	178.7	96.3	568.1	2209.2	519.4	31.5	70.3	134.1	270.8
PL044	Non_Responder	195.7	147.6	67.7	160	305	102.7	29	72.4	124.1	303.4
PL045	Non_Responder	32	21.9	18.4	136.5	8.2	3.3	4.5	129.4	18.1	81.2
PL046	Non_Responder	236.8	160.5	155.3	416.4	106.6	55.4	39.8	111.2	180.4	368.9
PL047	Non_Responder	316.5	174.8	217.2	243.6	1272.7	433.3	59.3	81.3	665.4	327.1
PL048	Non_Responder	140.2	68.4	45.3	195.7	108.2	41	22.2	114.4	107.2	141
PL049	Non_Responder	241.6	105.4	81.1	268.7	235.8	69.8	23.7	42.3	362.7	1521.4
PL050	Non_Responder	53.2	33.7	23.8	59.6	41.9	15.2	13.6	42.6	72.9	113.4
PL051	Non_Responder	60.4	28.8	31.5	108.6	43.9	17.4	6.2	67.4	133.8	185.4
PL052	Non_Responder	197.9	97.5	99.3	97.1	501.5	162.9	31.8	39.1	181.7	126.4
PL053	Non_Responder	67.3	60.7	35.2	177.9	35.5	20.8	7.3	21.6	106.8	196.4
PL054	Non_Responder	63.5	49.4	30.7	115.8	66.6	27	11.3	62.8	158.9	233.1

## Sheet: Suppl Fig 14
POST DMARD treatment monohydroxylated products from all four essential fatty acid metabolomes (Suppl Fig 14)
	Responses	17-HDHA	17-HDPA	14-HDHA	14-HDPA	7-HDHA	7-HDPA
PL002	Responder	72.6	62.1	1019.5	425.3	17	27.6
PL003	Responder	33	28	140.6	67.2	6.2	37.6
PL004	Responder	25.4	22.1	55.4	26.8	3.4	42.5
PL005	Responder	24.7	28.9	20.4	12.2	6.6	41.8
PL006	Responder	39.1	82.2	98.5	41.3	10.3	28.6
PL007	Responder	54.4	42.8	100.8	44.8	10.9	36.3
PL008	Responder	44.5	66.7	98.4	52.4	11.6	45.8
PL009	Responder	29.2	28.7	48.1	25.5	8.1	31.3
PL010	Responder	39.1	40	21.2	14.1	4.5	34.5
PL011	Responder	11.5	19.5	57.5	21.7	4.2	48.4
PL013	Responder	41	25.8	49.1	22.5	5.1	36
PL014	Responder	21.6	21.5	99.9	60.8	3.6	25
PL015	Responder	27.8	20	140.3	48.3	10.8	37.7
PL017	Responder	25.8	22.5	66.6	45.9	5.9	24.3
PL018	Responder	62.9	46.8	158.9	55.6	10.4	139.6
PL019	Responder	46.7	43.5	485.9	193.5	10.8	157.4
PL021	Responder	11.5	17	64.4	17	4.2	30
PL022	Responder	47.1	57.1	577.6	268	12.8	31.3
PL023	Responder	31	31.9	40.3	16.9	5.1	96
PL024	Responder	51.5	36.2	267.9	114.9	6.4	26.1
PL025	Responder	43	52.2	347.2	117.6	12.1	16.8
PL026	Responder	17.1	28	96.2	56.3	4.5	36.7
PL027	Responder	22.8	48.8	83.5	80.1	20.4	164.9
PL028	Responder	55.8	57.6	167.2	108	11.9	52.6
PL029	Responder	43.6	47.9	133.3	40.4	9.7	50.6
PL030	Responder	60.5	54.7	175.7	89.1	7.8	23
PL031	Non_Responder	87.5	63.5	1303.4	515.9	20.6	33.1
PL032	Non_Responder	52.9	31.8	662.1	180.8	8.9	33.4
PL033	Non_Responder	294	253.7	919.7	319.5	51.7	157.4
PL034	Non_Responder	64.7	72.3	680.4	209.1	40.6	31.8
PL035	Non_Responder	166.6	129.7	1395.3	284.4	31	81.9
PL036	Non_Responder	62.7	55.9	721.7	220.3	12.4	18.2
PL037	Non_Responder	72.1	61.7	334	106.2	16.7	55.9
PL038	Non_Responder	71.4	46.1	548.9	158.1	17.5	38.9
PL039	Non_Responder	55.1	42.7	648.9	212.9	11.2	22.6
PL040	Non_Responder	97.3	98.8	397.6	110.9	23.6	22.4
PL041	Non_Responder	21.8	47.3	46.1	37.5	7.6	27.6
PL042	Non_Responder	79.8	65.6	76.7	31.2	18	23.3
PL043	Non_Responder	85.7	39.9	147.7	52.5	15.2	57.5
PL044	Non_Responder	25.5	29.3	48.4	24.8	10	24.3
PL045	Non_Responder	22.6	14	28.8	10.5	5.5	201.9
PL047	Non_Responder	55.6	81.4	89.3	32.4	15.3	117
PL049	Non_Responder	56.5	46.8	266.9	74.1	7.6	18.3
PL051	Non_Responder	16.1	31	44.7	26.8	5.1	16.1
PL054	Non_Responder	22.9	34.2	225.7	131.4	6.1	57.7
